# Supplementary material for: Comparative Transcriptomics of Rat and Axolotl After Spinal Cord Injury Dissects Differences and Similarities in Inflammatory and Matrix Remodeling Gene Expression Patterns
Source: Front Neurosci. 2018 Nov 13;12:808. doi: 10.3389/fnins.2018.00808 (PMC6262295; doi:10.3389/fnins.2018.00808)
Supplement: Supplementary file 3 [file Table_3.XLSX]

## Sheet: RAT DAY7
Rat DAY 7
Genes are sorted by Fold-Change (FC) Injury / Sham. Negative values are downregulated after Injury and positive values are upregulated after Injury. T-test p-value. Benjamini-Hochberg adjusted p-value. Unlog2 is also shown.
SHAM VS SCI DAY 7
DOWNLOADED FROM: https://www.ncbi.nlm.nih.gov/geo/query/acc.cgi?acc=GSE45006
ID	adj.P.Val	P.Value	t	B	logFC	Gene symbol	Gene name	Unlog2
1395714_at	0.0119662	0.00132	-5.18251	-0.85273	-5.95656	LOC102553515	uncharacterized LOC102553515	0.0161026
1391331_at	0.00565367	0.000221	-7.00182	1.05205	-5.79868			0.0179648
1390477_at	0.0123595	0.00141	-5.1216	-0.92435	-5.73773			0.01874
1378252_at	0.0166298	0.0024	-4.65141	-1.49575	-5.68759	Chodl	chondrolectin	0.0194029
1391089_at	0.00316454	3.53e-05	-9.3493	2.963	-5.52867			0.0216623
1377828_at	0.00049996	3.7e-07	-18.5046	7.22633	-5.48414	Ano3	anoctamin 3	0.0223413
1390951_at	0.00702076	0.000407	-6.33219	0.40092	-5.35292			0.0244686
1370214_at	0.0184266	0.00287	-4.4982	-1.68914	-5.19187	Pvalb	parvalbumin	0.0273584
1372208_at	0.00302423	2.98e-05	-9.60039	3.13867	-5.09062	Ppp1r1b	protein phosphatase 1, regulatory (inhibitor) subunit 1B	0.0293474
1394837_at	0.0183271	0.00285	-4.50579	-1.67947	-5.00218			0.0312028
1368759_at	0.00795815	0.000572	-5.98349	0.03969	-4.93443	Cacng2	calcium voltage-gated channel auxiliary subunit gamma 2	0.0327031
1369210_at	0.014841	0.00196	-4.8272	-1.27824	-4.93394	Scn1a	sodium voltage-gated channel alpha subunit 1	0.0327141
1370747_at	0.00041998	1.44e-07	-21.256	7.96645	-4.91352	Fgf9	fibroblast growth factor 9	0.0331806
1374244_at	0.00187201	6.92e-06	-11.9821	4.59141	-4.88395	LOC501038	Ab2-060	0.0338677
1377773_at	0.00637337	0.000309	-6.62868	0.6959	-4.78788	Gabrb2	gamma-aminobutyric acid type A receptor beta 2 subunit	0.0361997
1387380_at	0.00162281	4.24e-06	-12.8966	5.06245	-4.78424	Slc32a1	solute carrier family 32 member 1	0.0362911
1396060_at	0.00231377	1.53e-05	-10.6335	3.81329	-4.76169	Creg2	cellular repressor of E1A-stimulated genes 2	0.0368629
1394577_at	0.0111644	0.00114	-5.31117	-0.70324	-4.66503	Esrrg	estrogen-related receptor gamma	0.0394173
1376736_at	0.0138607	0.00173	-4.93384	-1.14855	-4.62987			0.0403896
1393622_at	0.00069685	6.27e-07	-17.1205	6.78635	-4.61412	Hecw1	HECT, C2 and WW domain containing E3 ubiquitin protein ligase 1	0.0408329
1383220_at	0.00391292	8.04e-05	-8.22585	2.1135	-4.60922	Kcnip4	potassium voltage-gated channel interacting protein 4	0.0409718
1368524_at	0.00707107	0.000414	-6.31485	0.38332	-4.5663	Kcnc1	potassium voltage-gated channel subfamily C member 1	0.0422091
1391547_at	0.0042501	0.000108	-7.85528	1.80833	-4.5325			0.0432098
1393283_at	0.0124127	0.00142	-5.11616	-0.93077	-4.52414	Ankrd34b	ankyrin repeat domain 34B	0.0434609
1391721_at	0.0165973	0.00239	-4.65486	-1.49144	-4.4659			0.0452512
1373255_at	0.0104625	0.000987	-5.44968	-0.54499	-4.43767			0.0461455
1383726_at	0.0078793	0.000561	-6.00267	0.05996	-4.42604	Rgs7bp	regulator of G-protein signaling 7 binding protein	0.0465189
1387226_at	0.013384	0.00162	-4.99409	-1.07604	-4.41696	Ina	internexin neuronal intermediate filament protein, alpha	0.0468124
1394517_at	0.00053728	4.32e-07	-18.0871	7.09892	-4.40875			0.0470796
1378909_at	0.0194236	0.00313	-4.42754	-1.77952	-4.39939			0.0473863
1373188_at	0.0111203	0.00114	-5.31807	-0.6953	-4.37546	Scn4b	sodium voltage-gated channel beta subunit 4	0.0481786
1391575_at	0.00743349	0.00048	-6.1623	0.2269	-4.34131	Hapln4	hyaluronan and proteoglycan link protein 4	0.0493329
1379414_at	0.00191285	7.54e-06	-11.8279	4.5077	-4.33806	Ube2ql1	ubiquitin-conjugating enzyme E2Q family-like 1	0.0494441
1390976_at	0.00773416	0.000532	-6.05719	0.11736	-4.32533	Lynx1	Ly6/neurotoxin 1	0.0498823
1369627_at	0.01976	0.00322	-4.40334	-1.81066	-4.30559	Sv2b	synaptic vesicle glycoprotein 2b	0.0505696
1393743_at	0.00352916	5.78e-05	-8.66195	2.4562	-4.30318	Ppargc1a	PPARG coactivator 1 alpha	0.050654
1380228_at	0.00231377	1.52e-05	-10.6336	3.81338	-4.28748	Rimkla	ribosomal modification protein rimK-like family member A	0.0512081
1369332_a_at	3.23e-06	2.08e-10	-54.8846	11.1831	-4.2516	Rims1	regulating synaptic membrane exocytosis 1	0.0524976
1393141_at	0.0010757	1.64e-06	-14.851	5.94187	-4.1844			0.0550011
1396092_at	0.00162281	4.29e-06	-12.8751	5.05184	-4.17507	Nkiras1	NFKB inhibitor interacting Ras-like 1	0.0553578
1379445_at	0.00808643	0.000586	-5.95814	0.0128	-4.14516			0.0565175
1380828_at	0.00490745	0.000151	-7.44595	1.4553	-4.14496	Gabra1	gamma-aminobutyric acid type A receptor alpha1 subunit	0.0565252
1397983_at	0.00903191	0.000735	-5.73327	-0.22949	-4.14069			0.056693
1370815_at	0.015943	0.00222	-4.71717	-1.41384	-4.12689	Nefh	neurofilament, heavy polypeptide	0.0572377
1394941_at	0.012766	0.00149	-5.07107	-0.98417	-4.11311			0.0577869
1370078_at	0.00185995	6.55e-06	-12.0816	4.64471	-4.08944	Lin7b	lin-7 homolog B, crumbs cell polarity complex component	0.0587429
1370503_s_at	0.00808643	0.000586	-5.95771	0.01234	-4.08531	Epb41l3	erythrocyte membrane protein band 4.1-like 3	0.0589112
1387543_at	0.0139861	0.00176	-4.91882	-1.16672	-4.05656	Slc5a7	solute carrier family 5 member 7	0.0600973
1390986_at	0.026931	0.00531	-3.99743	-2.34588	-4.05378			0.0602129
1398405_at	0.0118729	0.00129	-5.20155	-0.83046	-4.04914	2018-09-06	septin 6	0.0604071
1377942_at	0.00689263	0.000381	-6.40225	0.4716	-4.04209			0.0607031
1383566_at	0.0327978	0.00731	-3.74822	-2.6864	-4.03997	LOC100913073	uncharacterized LOC100913073	0.060792
1374859_at	0.00118689	2.25e-06	-14.1721	5.65428	-3.97355			0.0636565
1376980_at	0.0131961	0.00158	-5.01905	-1.04615	-3.96287	Htr2c	5-hydroxytryptamine receptor 2C	0.0641295
1392295_a_at	0.00378046	6.75e-05	-8.45562	2.29621	-3.9392			0.0651903
1370607_a_at	0.0220531	0.00386	-4.25403	-2.00468	-3.91023	Nrg1	neuregulin 1	0.0665125
1382088_at	0.00786097	0.000553	-6.01724	0.07534	-3.90029	Ryr2	ryanodine receptor 2	0.0669726
1380107_a_at	0.00700255	0.000402	-6.34589	0.41478	-3.89984	Nat8l	N-acetyltransferase 8-like	0.0669931
1369811_at	0.00988817	0.000877	-5.56282	-0.41776	-3.89469	Cplx1	complexin 1	0.067233
1392865_at	0.0131249	0.00156	-5.02647	-1.03729	-3.88882	Fgf9	fibroblast growth factor 9	0.0675071
1377456_at	0.00661631	0.000338	-6.53164	0.60054	-3.88002			0.06792
1385364_at	0.00662679	0.000341	-6.52194	0.59095	-3.86901			0.0684404
1394463_at	0.00606902	0.000275	-6.75773	0.82093	-3.86802			0.0684874
1387235_at	0.00669124	0.00035	-6.49321	0.56246	-3.86673	Chga	chromogranin A	0.0685486
1383413_at	0.00443845	0.000122	-7.69668	1.67358	-3.86187	Hhatl	hedgehog acyltransferase-like	0.0687799
1370115_at	0.0006102	5.1e-07	-17.6498	6.96063	-3.86164	Slc7a10	solute carrier family 7 member 10	0.0687909
1377455_at	0.0125312	0.00144	-5.1029	-0.94644	-3.85879			0.0689267
1382850_at	0.00704052	0.000411	-6.32194	0.39052	-3.85096	Syn2	synapsin II	0.069302
1397663_at	0.00681001	0.000362	-6.45815	0.52757	-3.8283	Kcnab2	potassium voltage-gated channel subfamily A regulatory beta subunit 2	0.070399
1368751_at	0.00201837	9.28e-06	-11.4643	4.30521	-3.82505	Kcns3	potassium voltage-gated channel, modifier subfamily S, member 3	0.0705576
1382787_at	0.00422716	0.000107	-7.86779	1.81885	-3.82412	Kif5a	kinesin family member 5A	0.0706032
1370680_at	0.0111389	0.00114	-5.31515	-0.69866	-3.80592	Stau2	staufen double-stranded RNA binding protein 2	0.0714998
1385729_at	0.00566611	0.000223	-6.99118	1.04213	-3.80352	Klhdc7a	kelch domain containing 7A	0.0716185
1391653_at	0.00795815	0.000571	-5.98477	0.04104	-3.79937	Gabrg2	gamma-aminobutyric acid type A receptor gamma 2 subunit	0.0718252
1369491_at	0.0412421	0.0112	-3.42852	-3.13554	-3.79566	Dao	D-amino-acid oxidase	0.0720102
1370595_a_at	0.00166092	4.59e-06	-12.7427	4.9861	-3.78595	Kcnip4	potassium voltage-gated channel interacting protein 4	0.0724961
1381595_at	0.0120172	0.00133	-5.17223	-0.86478	-3.75812			0.0739084
1390493_at	0.0117224	0.00125	-5.22614	-0.80177	-3.75155			0.0742454
1394399_at	0.0247374	0.00464	-4.1055	-2.20099	-3.73478			0.0751135
1376881_at	0.0178108	0.00272	-4.54436	-1.63051	-3.72667			0.0755373
1371057_at	0.00912614	0.000752	-5.71094	-0.25391	-3.72597	Gabra5	gamma-aminobutyric acid type A receptor alpha 5 subunit	0.075574
1381477_at	0.00766385	0.00052	-6.0792	0.14041	-3.70543			0.0766575
1371400_at	0.00143608	3.11e-06	-13.5078	5.35491	-3.70532	Thrsp	thyroid hormone responsive	0.0766633
1374236_at	0.00341138	5.24e-05	-8.79554	2.55779	-3.70336			0.0767676
1387285_at	0.00093859	9.59e-07	-16.0823	6.42076	-3.69077	Atp2b2	ATPase plasma membrane Ca2+ transporting 2	0.0774406
1385491_at	0.00815734	0.000596	-5.94164	-0.00475	-3.68754	Pnmal2	paraneoplastic Ma antigen family-like 2	0.0776142
1396612_at	0.00430243	0.000111	-7.82087	1.7793	-3.68322	Ank2	ankyrin 2, neuronal	0.0778467
1376184_at	0.00541898	0.000193	-7.15738	1.19578	-3.67932	Lynx1	Ly6/neurotoxin 1	0.0780572
1397373_at	0.0194377	0.00313	-4.42509	-1.78267	-3.67873	Map7d2	MAP7 domain containing 2	0.0780895
1372345_at	0.00978401	0.000861	-5.58018	-0.3984	-3.67166			0.0784729
1386348_at	0.00305754	3.1e-05	-9.53907	3.09621	-3.6683			0.0786561
1391305_at	0.0165239	0.00237	-4.66053	-1.48436	-3.66588			0.0787881
1369390_a_at	0.00499441	0.00016	-7.374	1.39144	-3.65323	Dpp6	dipeptidyl peptidase like 6	0.0794822
1383571_at	0.00207662	9.86e-06	-11.3604	4.24593	-3.64621	Rapgefl1	Rap guanine nucleotide exchange factor like 1	0.0798694
1392478_at	0.00964997	0.000839	-5.6054	-0.37034	-3.63258	Rab6b	RAB6B, member RAS oncogene family	0.0806279
1394821_at	1.73e-06	5.56e-11	-66.4078	11.4746	-3.63191			0.0806654
1396382_at	0.00308013	3.24e-05	-9.47605	3.05228	-3.63145	Ncs1	neuronal calcium sensor 1	0.0806908
1369783_a_at	0.0046764	0.000137	-7.55903	1.55456	-3.62302	Nrg1	neuregulin 1	0.0811638
1393937_at	0.0192837	0.00309	-4.43791	-1.76622	-3.62204			0.0812189
1393291_at	0.0108778	0.00107	-5.37009	-0.63559	-3.61921	Ube2ql1	ubiquitin-conjugating enzyme E2Q family-like 1	0.0813786
1395487_at	0.00683401	0.000366	-6.44717	0.5166	-3.61205			0.0817833
1372583_at	0.00836945	0.000628	-5.88901	-0.06095	-3.59941	Tmtc1	transmembrane and tetratricopeptide repeat containing 1	0.0825027
1394894_at	0.0100276	0.00091	-5.52707	-0.45776	-3.5972			0.0826296
1387131_at	0.0120399	0.00134	-5.16918	-0.86836	-3.59529	Serpini1	serpin family I member 1	0.0827391
1370666_at	0.00255657	1.98e-05	-10.2178	3.55078	-3.57325	Dnm3	dynamin 3	0.0840124
1390566_a_at	0.0107061	0.00104	-5.39827	-0.60341	-3.57212	Ckmt1b	creatine kinase, mitochondrial 1B	0.0840787
1373886_at	0.0164483	0.00236	-4.66581	-1.47776	-3.57179	Reep1	receptor accessory protein 1	0.0840974
1370058_at	0.0183692	0.00286	-4.50198	-1.68433	-3.57109	Nefl	neurofilament, light polypeptide	0.0841383
1389637_at	0.0143623	0.00185	-4.87645	-1.21814	-3.5687			0.084278
1376213_at	0.00317075	3.8e-05	-9.2466	2.88973	-3.56663	Rundc3b	RUN domain containing 3B	0.084399
1394412_at	0.0010757	1.73e-06	-14.7384	5.89538	-3.56389	Ano3	anoctamin 3	0.0845593
1379720_at	0.0106069	0.00102	-5.42273	-0.57557	-3.5582			0.0848939
1369751_at	0.00294467	2.75e-05	-9.7163	3.21815	-3.553	Trhr	thyrotropin releasing hormone receptor	0.0852
1387022_at	0.0452343	0.0132	-3.30405	-3.31377	-3.54468	Aldh1a1	aldehyde dehydrogenase 1 family, member A1	0.0856927
1368561_at	0.00615066	0.000283	-6.72302	0.7875	-3.54223	Abcd2	ATP binding cassette subfamily D member 2	0.0858386
1383811_at	0.00270971	2.34e-05	-9.96333	3.38424	-3.53958	LOC100362814	hypothetical protein LOC100362814	0.0859964
1371211_a_at	0.00689648	0.000384	-6.39386	0.46317	-3.53749	Nrg1	neuregulin 1	0.0861213
1395769_at	0.0101873	0.000938	-5.49879	-0.48955	-3.53691	Acsl6	acyl-CoA synthetase long-chain family member 6	0.0861555
1368562_at	0.0197104	0.00321	-4.40641	-1.8067	-3.53494	Sult4a1	sulfotransferase family 4A, member 1	0.0862736
1397513_at	0.0066271	0.000342	-6.51902	0.58806	-3.52123	Ralyl	RALY RNA binding protein-like	0.0870973
1380861_at	0.00786097	0.000554	-6.01532	0.07332	-3.51155	Grin2a	glutamate ionotropic receptor NMDA type subunit 2A	0.0876834
1382083_at	0.0224444	0.00397	-4.23096	-2.03495	-3.49551	Coch	cochlin	0.088664
1389975_at	0.00574436	0.000241	-6.90369	0.95997	-3.48772	Elavl4	ELAV like neuron-specific RNA binding protein 4	0.0891441
1378857_at	0.0129608	0.00153	-5.04497	-1.01522	-3.48322	Tceal5	transcription elongation factor A like 5	0.0894224
1382054_at	0.0120797	0.00134	-5.16378	-0.87469	-3.47645			0.0898429
1369924_at	0.00392874	8.16e-05	-8.20654	2.09792	-3.47357	Sncb	synuclein, beta	0.0900227
1390393_at	0.00391292	8.04e-05	-8.22642	2.11396	-3.47342	Cntnap2	contactin associated protein-like 2	0.0900319
1379661_at	0.0310484	0.00665	-3.82189	-2.58483	-3.46654			0.0904623
1369677_at	0.0107851	0.00106	-5.38435	-0.61929	-3.46419	Cnr1	cannabinoid receptor 1	0.0906095
1381445_at	0.0115768	0.00123	-5.24739	-0.77705	-3.45962	Esrrg	estrogen-related receptor gamma	0.0908971
1370546_at	0.00408201	9.55e-05	-8.00656	1.93451	-3.45802	Unc13c	unc-13 homolog C	0.0909983
1367845_at	0.0203826	0.00339	-4.3613	-1.86495	-3.45556	Nefm	neurofilament, medium polypeptide	0.0911531
1376726_at	0.0223205	0.00393	-4.23883	-2.02462	-3.44938	Car10	carbonic anhydrase 10	0.0915446
1398357_at	0.0161238	0.00227	-4.69871	-1.43677	-3.44406	Cplx1	complexin 1	0.091883
1369251_a_at	0.011108	0.00113	-5.32231	-0.69042	-3.44394	Syn1	synapsin I	0.0918908
1377266_at	0.00102386	1.41e-06	-15.1915	6.07957	-3.4392			0.0921931
1368352_at	0.0153381	0.00208	-4.77553	-1.34169	-3.4315	Stx1b	syntaxin 1B	0.0926861
1385043_at	0.00370323	6.47e-05	-8.51074	2.33932	-3.43035	Patj	PATJ, crumbs cell polarity complex component	0.0927604
1376158_at	0.00743989	0.000484	-6.15397	0.21827	-3.43033			0.0927617
1383736_at	0.0263976	0.00514	-4.02268	-2.31187	-3.42164	Elavl2	ELAV like neuron-specific RNA binding protein 2	0.0933222
1373756_at	0.0109297	0.00109	-5.35812	-0.64929	-3.41894	LOC100911402///Cend1	cell cycle exit and neuronal differentiation protein 1-like///cell cycle exit and neuronal differentiation 1	0.0934965
1384302_at	0.0450571	0.0131	-3.30951	-3.30593	-3.41199	Slc6a17	solute carrier family 6 member 17	0.0939482
1382132_at	0.0057641	0.000243	-6.8949	0.95167	-3.40739			0.0942485
1383066_at	0.0177592	0.00271	-4.54775	-1.62621	-3.40647			0.0943086
1383887_at	0.00760336	0.000515	-6.08974	0.15143	-3.40558	Lamp5	lysosomal-associated membrane protein family, member 5	0.0943665
1372163_at	0.0115225	0.00122	-5.2549	-0.76832	-3.40316			0.0945251
1387696_a_at	0.00041998	2.16e-07	-20.0213	7.6543	-3.40309	Glra2	glycine receptor, alpha 2	0.0945297
1396141_at	0.00817487	0.000599	-5.93663	-0.01009	-3.39978			0.0947465
1368701_at	0.00720184	0.000431	-6.27462	0.34236	-3.37803	Atp1a3	ATPase Na+/K+ transporting subunit alpha 3	0.0961861
1383340_at	0.0135857	0.00168	-4.96384	-1.11238	-3.37114	Atcay	ATCAY, caytaxin	0.0966462
1394668_at	0.00572134	0.000235	-6.93316	0.98774	-3.3695	Cadm3	cell adhesion molecule 3	0.0967566
1368465_at	0.0125226	0.00143	-5.10447	-0.94458	-3.36934	Asic2	acid sensing ion channel subunit 2	0.0967671
1377791_at	0.028215	0.00567	-3.94544	-2.4162	-3.35813	RragB	Ras-related GTP binding B	0.0975218
1396696_at	0.00664602	0.000343	-6.51391	0.583	-3.35614	Gria4	glutamate ionotropic receptor AMPA type subunit 4	0.0976562
1370556_at	0.0126248	0.00146	-5.08989	-0.96185	-3.35401	Vamp1	vesicle-associated membrane protein 1	0.0978011
1389086_at	0.00739151	0.000473	-6.1764	0.24148	-3.35149	Susd4	sushi domain containing 4	0.0979715
1375653_at	0.0162202	0.0023	-4.68887	-1.44901	-3.35108			0.0979995
1384236_at	0.00107951	1.77e-06	-14.6875	5.8742	-3.34819	Sptssb	serine palmitoyltransferase, small subunit B	0.0981964
1385560_at	0.00316245	3.39e-05	-9.41119	3.00675	-3.34698			0.0982782
1395054_at	0.00910651	0.000748	-5.71638	-0.24796	-3.34684	Usp29	ubiquitin specific peptidase 29	0.0982882
1369500_at	1.73e-05	2.78e-09	-37.7137	10.3007	-3.34353	Kcnk1	potassium two pore domain channel subfamily K member 1	0.098514
1389426_at	0.00294467	2.7e-05	-9.74312	3.2364	-3.33978	Ccdc92	coiled-coil domain containing 92	0.0987705
1385170_at	0.0110335	0.00111	-5.33574	-0.67497	-3.32148	Fstl5	follistatin-like 5	0.100031
1368853_at	0.00758026	0.00051	-6.09917	0.16128	-3.31773	Vsnl1	visinin-like 1	0.100291
1368256_at	0.00921936	0.000767	-5.69222	-0.27445	-3.31347	Serpini1	serpin family I member 1	0.100588
1393847_at	0.00737862	0.00047	-6.18393	0.24925	-3.31336	Nkiras1	NFKB inhibitor interacting Ras-like 1	0.100596
1390539_at	0.0057154	0.000232	-6.9451	0.99896	-3.30883			0.100912
1391036_at	0.00498164	0.000157	-7.39601	1.41103	-3.3088	Iqsec3	IQ motif and Sec7 domain 3	0.100914
1390912_at	0.00782716	0.000544	-6.03344	0.0924	-3.2878	Pcp4l1	Purkinje cell protein 4-like 1	0.102394
1380852_at	0.00999716	0.000901	-5.53697	-0.44668	-3.2809	Ralyl	RALY RNA binding protein-like	0.102885
1377993_at	0.0059745	0.000268	-6.78601	0.84807	-3.2791	Gng13	G protein subunit gamma 13	0.103013
1383612_at	0.0124908	0.00143	-5.10868	-0.93961	-3.27516			0.103295
1393783_at	0.00249655	1.86e-05	-10.3147	3.613	-3.27212	Cntnap2	contactin associated protein-like 2	0.103512
1385393_at	0.00225635	1.35e-05	-10.8273	3.93185	-3.26523			0.104008
1387383_at	0.00720521	0.000437	-6.25788	0.32526	-3.25144	Gabbr2	gamma-aminobutyric acid type B receptor subunit 2	0.105007
1378472_at	0.0105634	0.00101	-5.43261	-0.56435	-3.25141			0.10501
1369102_at	0.00838608	0.000636	-5.87634	-0.07454	-3.24704	Mapk8///Mapk10	mitogen-activated protein kinase 8///mitogen activated protein kinase 10	0.105328
1384025_at	0.00835805	0.000625	-5.89384	-0.05577	-3.24322			0.105607
1397060_at	0.00193334	8.21e-06	-11.6792	4.42575	-3.23672			0.106084
1374743_at	0.00316454	3.48e-05	-9.37084	2.97826	-3.23504	Patj	PATJ, crumbs cell polarity complex component	0.106208
1373187_at	0.0206805	0.00346	-4.34341	-1.88813	-3.23442	Kif5a	kinesin family member 5A	0.106253
1390537_at	0.0432957	0.0122	-3.36324	-3.2288	-3.23235	Slc25a18	solute carrier family 25 member 18	0.106406
1387025_at	0.0104157	0.000978	-5.45881	-0.53466	-3.23004	Dync1i1	dynein cytoplasmic 1 intermediate chain 1	0.106577
1383200_at	0.00696196	0.000395	-6.36623	0.43534	-3.22609	Ccdc81	coiled-coil domain containing 81	0.106868
1371148_s_at	0.0070332	0.00041	-6.32653	0.39517	-3.22376	Ina	internexin neuronal intermediate filament protein, alpha	0.107041
1397637_at	0.0057154	0.000231	-6.94979	1.00337	-3.21264			0.10787
1373581_at	0.00900503	0.000731	-5.73851	-0.22376	-3.21197	Arhgap44	Rho GTPase activating protein 44	0.10792
1398297_at	0.00556231	0.000213	-7.04474	1.09199	-3.21173	Mapk12	mitogen-activated protein kinase 12	0.107937
1396154_at	0.014022	0.00177	-4.91453	-1.17191	-3.20964	Kif5c	kinesin family member 5C	0.108094
1370455_a_at	0.0172658	0.00257	-4.59112	-1.57143	-3.20696	Olfm3	olfactomedin 3	0.108295
1368028_at	0.0497601	0.016	-3.1644	-3.51574	-3.20544	Prph	peripherin	0.108409
1398538_at	0.00177644	5.34e-06	-12.4597	4.84263	-3.20338	Abhd8	abhydrolase domain containing 8	0.108564
1384683_at	0.00681255	0.000363	-6.45531	0.52474	-3.19654			0.10908
1368577_at	0.0292872	0.00602	-3.89885	-2.47953	-3.1956	Gjb6	gap junction protein, beta 6	0.109151
1390763_at	0.00319232	4.35e-05	-9.05496	2.75075	-3.19334			0.109323
1382438_at	0.00698181	0.000399	-6.35493	0.42393	-3.19056			0.109533
1393614_at	0.0169706	0.00249	-4.62032	-1.53472	-3.18425	Necab3	N-terminal EF-hand calcium binding protein 3	0.110013
1368373_at	0.0218984	0.0038	-4.26527	-1.98996	-3.18028	Rgs7	regulator of G-protein signaling 7	0.110316
1394727_at	0.0197946	0.00322	-4.40156	-1.81295	-3.17731			0.110544
1398272_at	0.00167227	4.89e-06	-12.6225	4.92563	-3.17113	B4galnt1	beta-1,4-N-acetyl-galactosaminyl transferase 1	0.111018
1388037_at	0.00901703	0.000734	-5.73559	-0.22694	-3.17031	Atp2b3	ATPase plasma membrane Ca2+ transporting 3	0.111082
1368698_at	0.0148634	0.00196	-4.82454	-1.28149	-3.16937	Atp2b2	ATPase plasma membrane Ca2+ transporting 2	0.111154
1372848_at	0.00912614	0.000752	-5.71098	-0.25387	-3.16254	Tmem179	transmembrane protein 179	0.111682
1398462_at	0.0278868	0.00557	-3.95905	-2.39775	-3.15949			0.111917
1393482_at	0.00225635	1.36e-05	-10.824	3.92986	-3.14348	Fam163b	family with sequence similarity 163, member B	0.113167
1378738_at	0.0149032	0.00198	-4.81915	-1.2881	-3.1294	Kcnab1	potassium voltage-gated channel subfamily A member regulatory beta subunit 1	0.114276
1390227_at	0.00489997	0.00015	-7.45152	1.46022	-3.11978	Pcp4l1	Purkinje cell protein 4-like 1	0.115041
1397241_at	0.00467508	0.000136	-7.56467	1.55948	-3.11565	Rimkla	ribosomal modification protein rimK-like family member A	0.11537
1397414_at	0.012609	0.00145	-5.09152	-0.95991	-3.11406			0.115498
1382775_at	0.00868138	0.000676	-5.81644	-0.13907	-3.11079	Ryr2	ryanodine receptor 2	0.11576
1382527_at	0.00102386	1.37e-06	-15.2621	6.10761	-3.10787	Plcxd2	phosphatidylinositol-specific phospholipase C, X domain containing 2	0.115995
1389166_at	0.00402781	9.03e-05	-8.07707	1.99257	-3.10571	Cib2	calcium and integrin binding family member 2	0.116169
1388133_at	0.00658838	0.000333	-6.54633	0.61505	-3.1005	Csdc2	cold shock domain containing C2	0.116589
1394952_at	0.00839887	0.00064	-5.87068	-0.08061	-3.09027	Hapln2	hyaluronan and proteoglycan link protein 2	0.117419
1384862_at	0.00448197	0.000126	-7.66357	1.64513	-3.08935			0.117493
1386123_at	0.00046975	2.85e-07	-19.2293	7.43736	-3.08886			0.117533
1395518_at	0.00186313	6.83e-06	-12.0065	4.60449	-3.08741	Ppargc1a	PPARG coactivator 1 alpha	0.117652
1370439_a_at	0.0215261	0.00369	-4.29049	-1.95699	-3.08686	Kcnc2	potassium voltage-gated channel subfamily C member 2	0.117696
1371081_at	0.0156663	0.00215	-4.74388	-1.38075	-3.07516	Rapgef4	Rap guanine nucleotide exchange factor 4	0.118654
1398511_at	0.00333875	4.9e-05	-8.888	2.62722	-3.06906	Susd2	sushi domain containing 2	0.119157
1393350_at	0.00636134	0.000307	-6.63507	0.70213	-3.06705			0.119323
1390638_at	0.0162692	0.00231	-4.68373	-1.45541	-3.06545	Epha4	Eph receptor A4	0.119456
1378063_at	0.0146251	0.00191	-4.85046	-1.24981	-3.0636			0.11961
1370059_at	0.0199516	0.00326	-4.39222	-1.82499	-3.06207	Nefl	neurofilament, light polypeptide	0.119736
1376893_at	0.0395627	0.0104	-3.48318	-3.05782	-3.05981	Nrsn1	neurensin 1	0.119924
1371538_at	0.0167073	0.00242	-4.64363	-1.5055	-3.05908	Brsk1	BR serine/threonine kinase 1	0.119985
1388632_at	0.0139738	0.00176	-4.92073	-1.16441	-3.05451	Rab6b	RAB6B, member RAS oncogene family	0.120366
1378861_at	0.00810992	0.00059	-5.95148	0.00572	-3.05375			0.120428
1375984_at	0.00306421	3.13e-05	-9.52411	3.08582	-3.05179	Zfhx4	zinc finger homeobox 4	0.120592
1368064_a_at	0.0408061	0.0109	-3.44393	-3.11359	-3.05062	Ddc	dopa decarboxylase	0.12069
1369816_at	0.00931274	0.000784	-5.67048	-0.29837	-3.04993	Rab3a	RAB3A, member RAS oncogene family	0.120748
1370375_at	0.00249655	1.85e-05	-10.3259	3.62015	-3.04475	Gls2	glutaminase 2	0.121183
1372626_at	0.0126283	0.00146	-5.08888	-0.96304	-3.04201	Tpd52l1	tumor protein D52-like 1	0.121413
1391472_at	0.00978758	0.000862	-5.5788	-0.39994	-3.04144	Dzip1	DAZ interacting zinc finger protein 1	0.12146
1375433_at	0.00855578	0.00066	-5.83979	-0.11386	-3.03893	Disp2	dispatched RND transporter family member 2	0.121672
1379492_at	0.00369452	6.37e-05	-8.53102	2.35511	-3.03828			0.121727
1392003_at	0.00320502	4.45e-05	-9.02252	2.72693	-3.03229			0.122234
1376873_at	0.00857203	0.000662	-5.83625	-0.11768	-3.02517	Cbln1	cerebellin 1 precursor	0.122838
1392820_at	0.00393515	8.37e-05	-8.17371	2.07136	-3.01997	Fgf1	fibroblast growth factor 1	0.123281
1392644_s_at	0.00118689	2.22e-06	-14.206	5.66907	-3.01794	Tdrp	testis development related protein	0.123456
1374271_at	0.0075469	0.000503	-6.11397	0.1767	-3.01634			0.123592
1398480_at	8.05e-06	7.76e-10	-45.3673	10.7925	-3.01406	Lrrc24	leucine rich repeat containing 24	0.123788
1391698_at	0.00938801	0.000797	-5.65488	-0.31557	-3.01036	MAST1	microtubule associated serine/threonine kinase 1	0.124105
1390674_at	0.00430243	0.000112	-7.80208	1.76341	-3.00552	Kcnab2	potassium voltage-gated channel subfamily A regulatory beta subunit 2	0.124522
1376459_at	0.0187681	0.00296	-4.47334	-1.72086	-3.00275	Aak1	AP2 associated kinase 1	0.124762
1384346_at	0.010579	0.00101	-5.42829	-0.56925	-2.99843			0.125136
1368572_a_at	0.00606284	0.000274	-6.76107	0.82415	-2.99658	Grin1	glutamate ionotropic receptor NMDA type subunit 1	0.125297
1387133_at	0.00579459	0.000249	-6.86846	0.92664	-2.99133	Calb2	calbindin 2	0.125753
1379754_at	0.00743989	0.000483	-6.15591	0.22027	-2.99099	Stau2	staufen double-stranded RNA binding protein 2	0.125783
1395286_at	0.00683401	0.000367	-6.44248	0.51192	-2.9903	Fam43b	family with sequence similarity 43, member B	0.125843
1383768_at	0.0123006	0.00139	-5.13338	-0.91045	-2.98967	Elavl2	ELAV like neuron-specific RNA binding protein 2	0.125898
1369371_a_at	0.0488887	0.0154	-3.19269	-3.47466	-2.98581	Gabbr1	gamma-aminobutyric acid type B receptor subunit 1	0.126235
1369133_a_at	0.00595377	0.000264	-6.80223	0.86359	-2.98368	Kcnc3	potassium voltage-gated channel subfamily C member 3	0.126422
1368515_at	0.0100108	0.000903	-5.53471	-0.44921	-2.98311	Epb41l3	erythrocyte membrane protein band 4.1-like 3	0.126472
1390358_at	0.00901703	0.000733	-5.73585	-0.22666	-2.98267	Cacna2d3	calcium voltage-gated channel auxiliary subunit alpha2delta 3	0.126511
1395023_at	0.0101801	0.000936	-5.50086	-0.48721	-2.9808	Rorb	RAR-related orphan receptor B	0.126675
1393980_at	0.00408201	9.6e-05	-7.99882	1.92811	-2.97941			0.126797
1383072_at	0.0288975	0.00591	-3.9138	-2.45917	-2.973	Pygm	phosphorylase, glycogen, muscle	0.127361
1373282_at	0.013838	0.00172	-4.93918	-1.14211	-2.96837	Slc25a33	solute carrier family 25 member 33	0.127771
1376933_at	0.0100276	0.000912	-5.52483	-0.46028	-2.96599			0.127982
1381206_at	0.00768245	0.000523	-6.07393	0.1349	-2.96505	Plcxd2	phosphatidylinositol-specific phospholipase C, X domain containing 2	0.128065
1376434_at	0.021712	0.00375	-4.27687	-1.97478	-2.95912			0.128593
1389814_at	0.091784	0.0559	-2.29296	-4.80097	-2.9579	Huwe1	HECT, UBA and WWE domain containing 1, E3 ubiquitin protein ligase	0.128701
1394594_at	0.00392874	8.22e-05	-8.19774	2.09081	-2.95372			0.129075
1374103_at	0.0143095	0.00184	-4.88211	-1.21125	-2.95242	Ncs1	neuronal calcium sensor 1	0.129191
1384203_at	0.0196952	0.0032	-4.40764	-1.80512	-2.95	Pde1b	phosphodiesterase 1B	0.129408
1378714_at	0.0054683	0.000197	-7.13188	1.1724	-2.94936	Mrap2	melanocortin 2 receptor accessory protein 2	0.129465
1376460_at	0.0070332	0.00041	-6.32664	0.39529	-2.94353	Rbfox3	RNA binding protein, fox-1 homolog 3	0.12999
1387685_at	0.00275675	2.42e-05	-9.90992	3.3487	-2.93317	Ncs1	neuronal calcium sensor 1	0.130927
1391071_at	0.0150388	0.002	-4.8068	-1.30325	-2.93212			0.131022
1370991_at	0.00574436	0.000239	-6.91004	0.96596	-2.92376	Nat8f3	N-acetyltransferase 8 (GCN5-related) family member 3	0.131783
1383268_at	0.00585212	0.000255	-6.84112	0.90068	-2.92294	Vstm2a	V-set and transmembrane domain containing 2A	0.131858
1379373_at	0.00521702	0.000177	-7.25521	1.28478	-2.92264			0.131886
1368523_at	0.0155973	0.00214	-4.74932	-1.37403	-2.92173	Cadps	calcium dependent secretion activator	0.131969
1386728_at	0.00616933	0.000285	-6.71782	0.78247	-2.92172			0.13197
1381615_at	0.0070332	0.00041	-6.32667	0.39532	-2.92157			0.131983
1392238_at	0.0108148	0.00106	-5.37862	-0.62584	-2.91399			0.132678
1384866_at	0.00661631	0.000338	-6.53055	0.59946	-2.91077	Entpd3	ectonucleoside triphosphate diphosphohydrolase 3	0.132975
1384755_at	0.00433192	0.000116	-7.76434	1.73137	-2.90982	Prrt2	proline-rich transmembrane protein 2	0.133063
1389735_at	0.00815734	0.000596	-5.94181	-0.00457	-2.90517	Rps6ka6	ribosomal protein S6 kinase A6	0.133493
1394129_at	0.00889193	0.000711	-5.76562	-0.1942	-2.90322			0.133673
1372527_at	0.00804286	0.000582	-5.96492	0.02	-2.90317	Rtn2	reticulon 2	0.133677
1377346_at	0.011771	0.00126	-5.21957	-0.80942	-2.89893	Ccdc149	coiled-coil domain containing 149	0.134071
1374176_at	0.00225635	1.36e-05	-10.8257	3.93087	-2.89763	Lurap1l	leucine rich adaptor protein 1-like	0.134192
1385622_at	0.00317075	3.96e-05	-9.18759	2.84725	-2.89475	Col25a1	collagen, type XXV, alpha 1	0.13446
1390512_at	0.0138545	0.00173	-4.93447	-1.1478	-2.89213	Asah2	N-acylsphingosine amidohydrolase 2	0.134704
1368344_at	0.020106	0.00331	-4.38065	-1.83993	-2.88849	Gad1	glutamate decarboxylase 1	0.135045
1395660_at	0.00382617	7.12e-05	-8.3844	2.24009	-2.88808			0.135083
1397505_at	0.0163304	0.00233	-4.67721	-1.46355	-2.88291	Kif1a	kinesin family member 1A	0.135569
1395726_at	0.00177644	5.37e-06	-12.448	4.83665	-2.8815			0.135701
1370355_at	0.00859377	0.000665	-5.83169	-0.1226	-2.86948	Scd	stearoyl-CoA desaturase	0.136836
1387464_at	0.0122182	0.00138	-5.1416	-0.90077	-2.86878	Glra1	glycine receptor, alpha 1	0.136903
1377095_at	0.00688506	0.000375	-6.42128	0.4907	-2.86517	Rbfox3	RNA binding protein, fox-1 homolog 3	0.137245
1397439_at	0.00553588	0.000203	-7.09493	1.13841	-2.86281	Dgke	diacylglycerol kinase epsilon	0.13747
1376074_at	0.0156868	0.00216	-4.74201	-1.38307	-2.85109	Rab11fip4	RAB11 family interacting protein 4	0.138591
1391758_at	0.0210681	0.00357	-4.31647	-1.92313	-2.84597	Ablim1	actin-binding LIM protein 1	0.139084
1370069_at	0.0119588	0.00131	-5.18428	-0.85065	-2.83984	Slc12a5	solute carrier family 12 member 5	0.139677
1383694_at	0.00480275	0.000144	-7.50336	1.50586	-2.83444	Rnf208	ring finger protein 208	0.1402
1368958_at	0.00773416	0.000534	-6.05284	0.11279	-2.83312	Pacsin1	protein kinase C and casein kinase substrate in neurons 1	0.140328
1392299_at	0.0314705	0.0068	-3.80407	-2.60933	-2.83252	Nos1ap	nitric oxide synthase 1 adaptor protein	0.140387
1373614_at	0.00143608	3.11e-06	-13.507	5.35454	-2.83106	Chat	choline O-acetyltransferase	0.140529
1398525_at	0.00929348	0.000779	-5.67656	-0.29167	-2.83038			0.140595
1394295_at	0.00743989	0.000484	-6.15247	0.21671	-2.83008	Tmem255a	transmembrane protein 255A	0.140625
1395020_at	0.286598	0.236	-1.29872	-6.15979	-2.82804	Plekhh1	pleckstrin homology, MyTH4 and FERM domain containing H1	0.140823
1383750_at	0.00462698	0.000134	-7.58653	1.57849	-2.82757			0.14087
1384247_at	0.00810877	0.00059	-5.95207	0.00635	-2.82467			0.141153
1373398_at	0.00752382	0.0005	-6.1206	0.18361	-2.8243	Trim37	tripartite motif-containing 37	0.141189
1379452_at	0.00725436	0.000453	-6.222	0.28847	-2.82416	Gas2	growth arrest-specific 2	0.141202
1379801_at	0.00226883	1.38e-05	-10.7997	3.91514	-2.82406			0.141212
1394600_at	0.00751814	0.000496	-6.12726	0.19054	-2.82317	Rgs17	regulator of G-protein signaling 17	0.1413
1376283_at	0.00382617	7.23e-05	-8.36472	2.2245	-2.8189			0.141718
1376946_at	0.0138236	0.00172	-4.94095	-1.13998	-2.81837			0.141771
1370964_at	0.0057154	0.000232	-6.94691	1.00066	-2.81761	Ass1	argininosuccinate synthase 1	0.141845
1398215_at	0.00803138	0.000581	-5.96797	0.02323	-2.81369			0.142231
1369297_at	0.00498164	0.000158	-7.39032	1.40597	-2.80793	Ppp2r2c	protein phosphatase 2, regulatory subunit B, gamma	0.142801
1374667_at	0.0142043	0.00182	-4.89149	-1.19985	-2.80413	Fhod3	formin homology 2 domain containing 3	0.143177
1373510_at	0.011485	0.00121	-5.26028	-0.76209	-2.8036	Vamp1	vesicle-associated membrane protein 1	0.143229
1393510_at	0.0232837	0.00421	-4.18219	-2.09922	-2.80219	Sybu	syntabulin	0.14337
1383254_at	0.0119525	0.00131	-5.18932	-0.84476	-2.79999			0.143588
1393410_at	0.0156204	0.00215	-4.74731	-1.37652	-2.79981	Cntnap2	contactin associated protein-like 2	0.143606
1391546_at	0.00317075	4.1e-05	-9.13766	2.81109	-2.7971			0.143876
1391985_at	0.00185995	6.35e-06	-12.1381	4.67475	-2.79569	Nrip3	nuclear receptor interacting protein 3	0.144017
1386648_at	0.0129094	0.00152	-5.05159	-1.00733	-2.7917	Dnajc6	DnaJ heat shock protein family (Hsp40) member C6	0.144416
1371063_at	0.00758026	0.00051	-6.09902	0.16112	-2.78754	Sh3gl2	SH3 domain-containing GRB2-like 2	0.144832
1393443_a_at	0.00390687	7.95e-05	-8.23995	2.12485	-2.78521	Emc9	ER membrane protein complex subunit 9	0.145067
1371568_at	0.00878254	0.000693	-5.79111	-0.1665	-2.78462	Sncb	synuclein, beta	0.145127
1369482_a_at	0.0113906	0.00119	-5.27537	-0.7446	-2.77879	Syn2	synapsin II	0.145714
1370041_at	0.0218984	0.00381	-4.26503	-1.99027	-2.76514	Stmn2	stathmin 2	0.147099
1368854_at	0.00900414	0.00073	-5.73977	-0.22238	-2.76145	Vsnl1	visinin-like 1	0.147476
1368564_at	0.0119525	0.00131	-5.18833	-0.84592	-2.75726	Slc17a6	solute carrier family 17 member 6	0.147905
1378904_at	0.0134385	0.00163	-4.98636	-1.08532	-2.75422	Slc7a14	solute carrier family 7, member 14	0.148217
1376844_at	0.00222299	1.28e-05	-10.9207	3.98814	-2.75408	Ap3b2	adaptor-related protein complex 3, beta 2 subunit	0.148231
1369689_at	0.00574436	0.000241	-6.90268	0.95902	-2.75306	Nsf	N-ethylmaleimide sensitive factor, vesicle fusing ATPase	0.148336
1374187_at	0.00621391	0.00029	-6.69875	0.76404	-2.75246	Adam22	ADAM metallopeptidase domain 22	0.148398
1386969_at	0.00462528	0.000134	-7.5899	1.58142	-2.74848	Nrn1	neuritin 1	0.148808
1379505_at	0.00114776	2.1e-06	-14.3161	5.71676	-2.74826	Lix1	limb and CNS expressed 1	0.14883
1370150_a_at	0.00097746	1.07e-06	-15.8271	6.32574	-2.74773	Thrsp	thyroid hormone responsive	0.148885
1394395_at	0.00817487	0.000599	-5.93693	-0.00976	-2.74768			0.14889
1379859_at	0.223436	0.176	-1.50835	-5.90051	-2.74727			0.148933
1368248_at	0.00541898	0.000193	-7.15831	1.19663	-2.73939	Cds1	CDP-diacylglycerol synthase 1	0.149749
1385598_at	0.00498164	0.000157	-7.40102	1.41548	-2.7392			0.149768
1377628_at	0.00795066	0.000568	-5.98943	0.04596	-2.73907	Napb	NSF attachment protein beta	0.149781
1386685_at	0.0057878	0.000246	-6.87879	0.93643	-2.73822	Sacs	sacsin molecular chaperone	0.149869
1389781_at	0.0132842	0.0016	-5.00818	-1.05916	-2.73615	Elmod1	ELMO domain containing 1	0.150085
1373480_at	0.0049653	0.000154	-7.42194	1.43405	-2.73269	Hspa12a	heat shock protein family A (Hsp70) member 12A	0.150445
1376590_at	0.0132548	0.00159	-5.01232	-1.0542	-2.73243			0.150472
1375856_at	0.0118477	0.00128	-5.20595	-0.82532	-2.73225			0.150491
1393359_at	0.00317075	3.82e-05	-9.2391	2.88434	-2.72825	Ap3b2	adaptor-related protein complex 3, beta 2 subunit	0.150909
1374192_at	0.0109966	0.0011	-5.34527	-0.66402	-2.72823	Bsn	bassoon (presynaptic cytomatrix protein)	0.150911
1378316_at	0.00588329	0.000259	-6.82402	0.88438	-2.72581	Tdrkh	tudor and KH domain containing	0.151164
1369651_at	0.007242	0.000449	-6.22979	0.29647	-2.72479	Thy1	Thy-1 cell surface antigen	0.151272
1392245_at	0.0164948	0.00237	-4.66233	-1.48211	-2.72037			0.151735
1384289_at	0.00957154	0.000827	-5.61944	-0.35476	-2.71766	Rell2	RELT-like 2	0.152021
1368261_at	0.0151382	0.00202	-4.79847	-1.31348	-2.71685	Nrxn3	neurexin 3	0.152106
1389548_at	0.0119798	0.00132	-5.1796	-0.85613	-2.71644	Adhfe1	alcohol dehydrogenase, iron containing, 1	0.152149
1393661_at	0.00894497	0.00072	-5.75356	-0.20734	-2.716			0.152196
1387910_at	0.00905029	0.000739	-5.72896	-0.23419	-2.71342	Epb41l1	erythrocyte membrane protein band 4.1-like 1	0.152468
1385038_at	0.0118188	0.00128	-5.20927	-0.82143	-2.71294			0.152518
1376302_at	0.0066271	0.000342	-6.51975	0.58879	-2.70963			0.152869
1370833_at	0.0231284	0.00417	-4.19027	-2.08855	-2.70959	Pex5l	peroxisomal biogenesis factor 5-like	0.152873
1390532_at	0.115438	0.0771	-2.07404	-5.12061	-2.70822	Slc13a4	solute carrier family 13 member 4	0.153018
1368972_at	0.0183271	0.00285	-4.5053	-1.68011	-2.70626	Ntrk2	neurotrophic receptor tyrosine kinase 2	0.153227
1380570_at	0.0010757	1.68e-06	-14.798	5.92005	-2.70282			0.153592
1384305_at	0.0130306	0.00154	-5.03735	-1.0243	-2.70196	Slc45a1	solute carrier family 45, member 1	0.153684
1394590_at	0.00587158	0.000257	-6.83277	0.89272	-2.69946	Nkiras1	NFKB inhibitor interacting Ras-like 1	0.15395
1367985_at	0.0106673	0.00103	-5.40666	-0.59385	-2.6989	Alas2	5'-aminolevulinate synthase 2	0.15401
1379324_at	0.00560034	0.000216	-7.02801	1.07645	-2.69299			0.154642
1390196_at	0.0111311	0.00114	-5.31641	-0.69721	-2.69223	Syn1	synapsin I	0.154724
1386697_at	0.00854623	0.000658	-5.84255	-0.11088	-2.69198	Nxph1	neurexophilin 1	0.154751
1384469_at	0.00317075	3.74e-05	-9.26977	2.90634	-2.69173	Abca5	ATP binding cassette subfamily A member 5	0.154777
1378091_at	0.00402781	8.97e-05	-8.08579	1.99971	-2.69173			0.154778
1383195_at	0.0142957	0.00184	-4.8834	-1.20968	-2.69168			0.154784
1377857_at	0.0049653	0.000154	-7.42274	1.43476	-2.68632	Tmem196	transmembrane protein 196	0.155359
1385559_at	0.0120112	0.00133	-5.17348	-0.86331	-2.68454	RGD1563441	similar to RIKEN cDNA A030009H04	0.155551
1384158_at	0.00660253	0.000335	-6.53923	0.60805	-2.68368			0.155643
1385604_at	0.00969584	0.000846	-5.59725	-0.37941	-2.68289			0.155729
1373414_at	0.00777359	0.000538	-6.04418	0.1037	-2.68049	Tmem59l	transmembrane protein 59-like	0.155988
1383483_at	0.0140981	0.00179	-4.90413	-1.18452	-2.67934	Rab9b	RAB9B, member RAS oncogene family	0.156112
1375965_at	0.00316454	3.49e-05	-9.36732	2.97577	-2.67494	Ube2k	ubiquitin-conjugating enzyme E2K	0.156589
1389049_at	0.00743149	0.000479	-6.16361	0.22825	-2.67313			0.156786
1385782_at	0.0334738	0.00763	-3.71557	-2.73165	-2.67151			0.156962
1374649_at	0.00295473	2.79e-05	-9.69652	3.20466	-2.6683	Rasgrp2	RAS guanyl releasing protein 2	0.157312
1390513_at	0.00506902	0.000166	-7.33075	1.35278	-2.66369	Rhof	ras homolog family member F, filopodia associated	0.157816
1370938_at	0.00444184	0.000123	-7.69149	1.66913	-2.66159	Pdxp	pyridoxal phosphatase	0.158045
1390740_at	0.037661	0.00948	-3.55122	-2.96161	-2.65891			0.158339
1383552_at	0.00769456	0.000525	-6.07014	0.13092	-2.65878			0.158353
1391879_at	0.0106585	0.00103	-5.40806	-0.59225	-2.65605			0.158654
1370705_at	0.0311288	0.00668	-3.81807	-2.59007	-2.65536	Zfp597	zinc finger protein 597	0.15873
1385734_at	0.00804286	0.000582	-5.96474	0.0198	-2.65526			0.158741
1370089_at	0.00145355	3.5e-06	-13.2719	5.24405	-2.65414	Ppargc1a	PPARG coactivator 1 alpha	0.158864
1394961_at	0.00159139	3.94e-06	-13.0383	5.13177	-2.65045			0.15927
1394997_at	0.00451656	0.000128	-7.64244	1.62692	-2.64863	Ttbk2	tau tubulin kinase 2	0.159471
1389583_at	0.03223	0.00707	-3.77412	-2.65061	-2.6477	Slc25a34	solute carrier family 25, member 34	0.159575
1387906_a_at	0.00949958	0.000817	-5.63106	-0.34189	-2.64605	Gnas	GNAS complex locus	0.159757
1367839_at	0.0203826	0.00339	-4.36112	-1.86518	-2.64604	Fdft1	farnesyl diphosphate farnesyl transferase 1	0.159758
1391019_at	0.00785426	0.000551	-6.02159	0.07992	-2.64009	Slitrk1	SLIT and NTRK-like family, member 1	0.160418
1374593_at	0.00451558	0.000128	-7.64612	1.63009	-2.63989	Prkce	protein kinase C, epsilon	0.160441
1392463_at	0.00554234	0.000205	-7.08401	1.12834	-2.63588	Map7d2	MAP7 domain containing 2	0.160887
1396040_at	0.0190439	0.00303	-4.45304	-1.74683	-2.62976	Shank1	SH3 and multiple ankyrin repeat domains 1	0.161571
1389430_at	0.0219808	0.00383	-4.2591	-1.99804	-2.62958	Hsd17b7	hydroxysteroid (17-beta) dehydrogenase 7	0.161591
1377333_at	0.0158621	0.00219	-4.72775	-1.40072	-2.62792			0.161777
1387968_at	0.0277391	0.00553	-3.96564	-2.38882	-2.62757	Slc6a15	solute carrier family 6 member 15	0.161816
1398383_at	0.0102288	0.000945	-5.49102	-0.4983	-2.62703	Cyb561	cytochrome b-561	0.161877
1368034_at	0.00758895	0.000512	-6.09554	0.15748	-2.62657	Chgb	chromogranin B	0.161928
1375875_at	0.00572578	0.000236	-6.92711	0.98204	-2.62583	Kif5a	kinesin family member 5A	0.162011
1383759_at	0.00270971	2.34e-05	-9.96339	3.38428	-2.62427	Agtpbp1	ATP/GTP binding protein 1	0.162186
1372048_at	0.00975485	0.000858	-5.58402	-0.39412	-2.62348	Podxl2	podocalyxin-like 2	0.162276
1395029_at	0.00041998	1.69e-07	-20.75	7.84219	-2.62291			0.16234
1377394_at	0.0050811	0.000169	-7.30893	1.33321	-2.62147			0.162502
1368801_at	0.0448567	0.013	-3.31655	-3.2958	-2.62118	Cxxc4	CXXC finger protein 4	0.162534
1389584_at	0.00991687	0.000885	-5.55401	-0.4276	-2.61768			0.16293
1394455_at	0.00970484	0.000848	-5.59505	-0.38185	-2.61581	Fgf12	fibroblast growth factor 12	0.16314
1368646_at	0.00283424	2.52e-05	-9.8507	3.30907	-2.6136	Mapk9	mitogen-activated protein kinase 9	0.163391
1398707_at	0.00900414	0.000731	-5.73936	-0.22283	-2.60974	LOC102555246	uncharacterized LOC102555246	0.163829
1376765_at	0.0078793	0.000561	-6.00172	0.05896	-2.60934	Mro	maestro	0.163874
1375074_at	0.00681001	0.000362	-6.45636	0.52578	-2.60875	Tbkbp1	TBK1 binding protein 1	0.163941
1375569_at	0.00993365	0.000889	-5.54985	-0.43225	-2.60875	Ccdc92	coiled-coil domain containing 92	0.163941
1377729_at	0.015981	0.00223	-4.71284	-1.41921	-2.60129			0.164791
1377682_at	0.0100433	0.000917	-5.51944	-0.46634	-2.59934			0.165014
1390397_at	0.00545381	0.000195	-7.14385	1.18339	-2.59722	Syndig1	synapse differentiation inducing 1	0.165257
1382089_at	0.0663716	0.029	-2.74566	-4.13086	-2.59318			0.16572
1368145_at	0.00993196	0.000888	-5.55087	-0.43111	-2.5914	Pcp4	Purkinje cell protein 4	0.165925
1390552_at	0.00566611	0.000224	-6.98666	1.0379	-2.59125	Magi1	membrane associated guanylate kinase, WW and PDZ domain containing 1	0.165942
1388811_at	0.00722319	0.000441	-6.24878	0.31594	-2.58977			0.166112
1378809_at	0.0155413	0.00213	-4.75456	-1.36756	-2.58827			0.166285
1391727_at	0.0134557	0.00164	-4.9823	-1.09019	-2.58147	Pak3	p21 (RAC1) activated kinase 3	0.167071
1380345_at	0.00629934	0.000299	-6.66348	0.72981	-2.57837	Rimkla	ribosomal modification protein rimK-like family member A	0.16743
1374386_at	0.00835805	0.000626	-5.89213	-0.05761	-2.57635			0.167665
1392867_at	0.018166	0.00281	-4.51745	-1.66465	-2.57524			0.167794
1380712_at	0.00700255	0.000404	-6.34039	0.40922	-2.57434	Ntm	neurotrimin	0.167899
1391434_at	0.0104403	0.000982	-5.45492	-0.53906	-2.57285	Rab3a	RAB3A, member RAS oncogene family	0.168072
1371692_at	0.0121368	0.00136	-5.15312	-0.88722	-2.56965	Mllt11	myeloid/lymphoid or mixed-lineage leukemia; translocated to, 11	0.168445
1397173_at	0.00210155	1.09e-05	-11.1941	4.1498	-2.56922			0.168496
1370557_a_at	0.0110352	0.00112	-5.33407	-0.67689	-2.56791	Kcnc2	potassium voltage-gated channel subfamily C member 2	0.168648
1374681_at	0.0126006	0.00145	-5.09339	-0.9577	-2.56073	Adcyap1r1	adenylate cyclase activating polypeptide 1 receptor type 1	0.169489
1390630_at	0.00974838	0.000857	-5.58509	-0.39293	-2.5589			0.169705
1378018_at	0.00710812	0.00042	-6.30019	0.36842	-2.55824			0.169783
1384921_at	0.0146374	0.00191	-4.84834	-1.2524	-2.55161	Ctxn2	cortexin 2	0.170564
1383363_at	0.00688754	0.000379	-6.40829	0.47767	-2.54913			0.170858
1377632_at	0.0062009	0.000286	-6.71144	0.77631	-2.54533	Timp4	tissue inhibitor of metalloproteinase 4	0.171308
1375754_at	0.0155413	0.00213	-4.75461	-1.36749	-2.54424	Impact	impact RWD domain protein	0.171439
1395827_at	0.0125957	0.00145	-5.09399	-0.95698	-2.54183			0.171725
1383706_at	0.0115201	0.00121	-5.25613	-0.7669	-2.54101	RGD1305733	similar to RIKEN cDNA 2900011O08	0.171823
1384225_at	0.0137255	0.0017	-4.95045	-1.12851	-2.54024	Dab1	DAB1, reelin adaptor protein	0.171914
1382621_at	0.0114585	0.0012	-5.26476	-0.75689	-2.53875	Dcaf12	DDB1 and CUL4 associated factor 12	0.172092
1391598_at	0.0120022	0.00133	-5.17537	-0.8611	-2.5316			0.172947
1390401_at	0.00396878	8.6e-05	-8.14018	2.04412	-2.53157	Slc25a27	solute carrier family 25, member 27	0.17295
1386023_at	0.0426877	0.0119	-3.38141	-3.20279	-2.53157	Lgi1	leucine-rich, glioma inactivated 1	0.172951
1383673_at	0.00947744	0.000814	-5.6349	-0.33765	-2.53098	Nap1l2	nucleosome assembly protein 1-like 2	0.173021
1379338_at	0.0101956	0.00094	-5.49642	-0.49221	-2.53097	Pgm2l1	phosphoglucomutase 2-like 1	0.173023
1394446_at	0.0110934	0.00113	-5.32541	-0.68684	-2.5295			0.173199
1370438_at	0.00987128	0.000874	-5.56573	-0.41451	-2.52777	Nos1ap	nitric oxide synthase 1 adaptor protein	0.173406
1385016_at	0.00638978	0.000311	-6.62156	0.68894	-2.52734	RGD1560784	similar to RIKEN cDNA B630019K06	0.173458
1383174_at	0.00739065	0.000472	-6.17812	0.24325	-2.52731			0.173462
1373125_at	0.00412545	0.000101	-7.93588	1.87584	-2.52239	Klc2	kinesin light chain 2	0.174054
1391117_at	0.00620228	0.000287	-6.70731	0.77232	-2.52166	Pnmal2	paraneoplastic Ma antigen family-like 2	0.174142
1393108_at	0.0550894	0.0196	-3.01919	-3.72768	-2.521			0.174222
1378002_at	0.0378432	0.00956	-3.54444	-2.97117	-2.52073	Hspa4l	heat shock protein 4-like	0.174255
1368287_at	0.00739151	0.000473	-6.17645	0.24153	-2.51954	Chn1	chimerin 1	0.174398
1397227_at	0.0109215	0.00108	-5.36219	-0.64464	-2.51858	Tmem35	transmembrane protein 35	0.174515
1389429_at	0.0123167	0.00139	-5.13043	-0.91393	-2.51675			0.174736
1391030_at	0.00824154	0.000607	-5.9236	-0.02397	-2.51302	Camta1	calmodulin binding transcription activator 1	0.175189
1368476_at	0.00430243	0.000112	-7.80588	1.76663	-2.50834	Nr3c2	nuclear receptor subfamily 3, group C, member 2	0.175758
1369652_at	0.00868138	0.000676	-5.81632	-0.1392	-2.50762	Thy1	Thy-1 cell surface antigen	0.175846
1381677_at	0.0177263	0.0027	-4.55057	-1.62264	-2.50561	Elavl2	ELAV like neuron-specific RNA binding protein 2	0.17609
1383699_at	0.007503	0.000495	-6.13092	0.19435	-2.50518	Rit2	Ras-like without CAAX 2	0.176143
1397871_at	0.00387179	7.68e-05	-8.28539	2.16132	-2.50486			0.176182
1370518_a_at	0.00962138	0.000834	-5.61056	-0.36462	-2.50414	Stxbp1	syntaxin binding protein 1	0.176271
1382818_at	0.00498164	0.000156	-7.40521	1.41921	-2.50312	Fam126b	family with sequence similarity 126, member B	0.176394
1383580_at	0.00832878	0.000618	-5.90449	-0.04438	-2.50026	Rnf157	ring finger protein 157	0.176745
1380182_at	0.0298054	0.0062	-3.87595	-2.51077	-2.5	Etl4	enhancer trap locus 4	0.176777
1396950_at	0.093335	0.0573	-2.27574	-4.82629	-2.4983			0.176985
1395429_at	0.00046975	2.84e-07	-19.2325	7.43829	-2.49784			0.177042
1373326_at	0.0134325	0.00163	-4.98825	-1.08305	-2.49384	Slc4a10	solute carrier family 4 member 10	0.177533
1377325_a_at	0.00856941	0.000661	-5.8378	-0.11601	-2.49312	Pgm2l1	phosphoglucomutase 2-like 1	0.177622
1370016_at	0.0141118	0.0018	-4.9026	-1.18637	-2.49092	Nell2	neural EGFL like 2	0.177892
1396672_at	0.00396878	8.54e-05	-8.14806	2.05053	-2.49023	LOC498507	T-cell receptor alpha chain V region PY14-like	0.177978
1372492_at	0.037661	0.00948	-3.55079	-2.96223	-2.48774	Cldn10	claudin 10	0.178285
1385954_at	0.00725436	0.000453	-6.22246	0.28894	-2.48676	LOC100125362	hypothetical protein LOC100125362	0.178406
1374106_at	0.0265878	0.00521	-4.01274	-2.32526	-2.48068			0.17916
1391032_at	0.0183217	0.00284	-4.50694	-1.67802	-2.48013	Sez6	seizure related 6 homolog	0.179228
1387407_at	0.0140089	0.00177	-4.91582	-1.17036	-2.47936	Nap1l3	nucleosome assembly protein 1-like 3	0.179324
1378105_at	0.00657434	0.000329	-6.56172	0.63022	-2.47789			0.179507
1394986_at	0.0101404	0.00093	-5.50691	-0.4804	-2.47445	Fam120b	family with sequence similarity 120B	0.179935
1384392_at	0.0169706	0.00249	-4.62026	-1.53478	-2.47284	Cyp26b1	cytochrome P450, family 26, subfamily b, polypeptide 1	0.180136
1369690_at	0.00415904	0.000103	-7.91117	1.85521	-2.46973	Nsf	N-ethylmaleimide sensitive factor, vesicle fusing ATPase	0.180525
1390209_at	0.0106437	0.00103	-5.41093	-0.58899	-2.4695	Syngr3	synaptogyrin 3	0.180553
1368691_at	0.0166644	0.00241	-4.64868	-1.49917	-2.46479	Gria3	glutamate ionotropic receptor AMPA type subunit 3	0.181144
1376089_at	0.0134133	0.00163	-4.99071	-1.08009	-2.46374			0.181276
1385910_at	0.0157061	0.00216	-4.73949	-1.38619	-2.46337			0.181323
1382706_at	0.00386506	7.53e-05	-8.31202	2.18259	-2.45998			0.181749
1392315_at	0.00938801	0.000798	-5.65361	-0.31697	-2.45919			0.181849
1368993_at	0.0148112	0.00195	-4.82969	-1.2752	-2.45518	Tenm2	teneurin transmembrane protein 2	0.182355
1380866_at	0.0178108	0.00272	-4.54436	-1.6305	-2.45181	LOC365985	similar to adenylate kinase 5 isoform 1	0.182781
1371855_at	0.0121076	0.00135	-5.15826	-0.88117	-2.45036			0.182966
1384839_at	0.0152439	0.00205	-4.78702	-1.32755	-2.44989			0.183025
1377267_at	0.00821479	0.000604	-5.92844	-0.01881	-2.44898	Magee1	MAGE family member E1	0.18314
1368120_at	0.0181216	0.0028	-4.52109	-1.66003	-2.44632	Nell1	neural EGFL like 1	0.183478
1385717_at	0.0104157	0.000978	-5.45865	-0.53484	-2.44596	Gdap1	ganglioside-induced differentiation-associated-protein 1	0.183524
1379092_at	0.051583	0.0172	-3.11206	-3.59192	-2.44251	Kcna2	potassium voltage-gated channel subfamily A member 2	0.183964
1387689_at	0.0110856	0.00113	-5.32637	-0.68575	-2.44011	Kcnab2	potassium voltage-gated channel subfamily A regulatory beta subunit 2	0.18427
1375495_at	0.00852811	0.000654	-5.8484	-0.10459	-2.43933	Cdkl4	cyclin-dependent kinase-like 4	0.18437
1375575_at	0.00636134	0.000306	-6.63799	0.70499	-2.43629	Camk2b	calcium/calmodulin-dependent protein kinase II beta	0.184758
1372695_at	0.0173586	0.0026	-4.58182	-1.58316	-2.42371	Fndc5	fibronectin type III domain containing 5	0.186376
1368307_at	0.0118729	0.00129	-5.20197	-0.82996	-2.41872	Ggt7	gamma-glutamyltransferase 7	0.187022
1369047_at	0.00700255	0.000404	-6.34102	0.40986	-2.40869	Sult1d1	sulfotransferase family 1D, member 1	0.188327
1371570_at	0.00210155	1.04e-05	-11.2756	4.19712	-2.40561			0.188729
1377655_at	0.0180717	0.00278	-4.52517	-1.65484	-2.40294	Fgf12	fibroblast growth factor 12	0.189079
1397367_at	0.00485153	0.000147	-7.47346	1.47957	-2.40158	Adam23	ADAM metallopeptidase domain 23	0.189257
1367956_at	0.0105618	0.001	-5.43414	-0.56261	-2.40073	Ncdn	neurochondrin	0.189369
1377722_at	0.0170676	0.00252	-4.60981	-1.54791	-2.40017	Atp6v1g2	ATPase H+ transporting V1 subunit G2	0.189442
1370545_at	0.00579712	0.000249	-6.86438	0.92277	-2.39882	Kcna1	potassium voltage-gated channel subfamily A member 1	0.189619
1370517_at	0.00758026	0.000509	-6.10188	0.1641	-2.39573	Nptx1	neuronal pentraxin 1	0.190026
1396023_at	0.00481432	0.000145	-7.48902	1.49327	-2.39501			0.190121
1377445_at	0.0601325	0.0235	-2.89205	-3.91456	-2.39476			0.190154
1368696_at	0.00317075	4.11e-05	-9.13274	2.80752	-2.38751	Fxyd7	FXYD domain-containing ion transport regulator 7	0.191111
1370982_at	0.0208893	0.00352	-4.32983	-1.90576	-2.38706	Pygm	phosphorylase, glycogen, muscle	0.191171
1372528_at	0.00565656	0.000221	-6.99878	1.04922	-2.38703	Nsf	N-ethylmaleimide sensitive factor, vesicle fusing ATPase	0.191175
1377374_at	0.00992315	0.000886	-5.55272	-0.42905	-2.37826			0.192342
1393933_at	0.0149955	0.00199	-4.81127	-1.29775	-2.3774	Sorl1	sortilin related receptor 1	0.192456
1391246_at	0.0103864	0.000972	-5.46502	-0.52764	-2.37455			0.192836
1398415_at	0.00538468	0.000191	-7.16891	1.20633	-2.37364	Btrc	beta-transducin repeat containing E3 ubiquitin protein ligase	0.192958
1379863_at	0.0151389	0.00203	-4.79723	-1.315	-2.37162	Kcnd2	potassium voltage-gated channel subfamily D member 2	0.193228
1383511_at	0.0173351	0.00259	-4.58515	-1.57895	-2.36889			0.193595
1392607_at	0.0130306	0.00154	-5.03707	-1.02463	-2.36856	Epb41	erythrocyte membrane protein band 4.1	0.193638
1370132_at	0.00198244	8.91e-06	-11.5346	4.3449	-2.36837	Fkbp1b	FK506 binding protein 1B	0.193664
1384501_at	0.00565367	0.000221	-7.00242	1.05261	-2.3662	Hecw2	HECT, C2 and WW domain containing E3 ubiquitin protein ligase 2	0.193956
1370116_at	0.0109215	0.00108	-5.36274	-0.644	-2.36427	2018-09-03	septin 3	0.194216
1384007_at	0.00914293	0.000755	-5.70753	-0.25766	-2.36353	Atl1	atlastin GTPase 1	0.194315
1376945_at	0.0351207	0.0083	-3.65178	-2.82048	-2.36108			0.194646
1387467_at	0.0337684	0.00776	-3.70314	-2.74893	-2.35423	Kcnj10	potassium voltage-gated channel subfamily J member 10	0.195572
1397333_at	0.00545381	0.000195	-7.14385	1.18339	-2.35407	Samd12	sterile alpha motif domain containing 12	0.195594
1376341_at	0.00576893	0.000245	-6.88584	0.9431	-2.35373			0.195639
1367992_at	0.0149032	0.00198	-4.81918	-1.28806	-2.35366	Scg5	secretogranin V	0.195649
1373774_at	0.0130603	0.00155	-5.03378	-1.02857	-2.35331	Rit2	Ras-like without CAAX 2	0.195697
1376232_at	0.0182788	0.00283	-4.50938	-1.67492	-2.35302			0.195736
1389550_at	0.0124577	0.00142	-5.11203	-0.93564	-2.34641			0.196635
1383257_at	0.00773416	0.000531	-6.05835	0.11857	-2.3462	Rbfox1	RNA binding protein, fox-1 homolog 1	0.196663
1393765_at	0.0057154	0.00023	-6.95621	1.00939	-2.34595			0.196698
1368156_at	0.00472319	0.000139	-7.54175	1.53948	-2.34535	Camkk1	calcium/calmodulin-dependent protein kinase kinase 1	0.19678
1387065_at	0.0484372	0.0152	-3.20493	-3.45692	-2.34496	Plcd4	phospholipase C, delta 4	0.196832
1383994_at	0.0072566	0.000454	-6.22019	0.28661	-2.34252	Syt3	synaptotagmin 3	0.197166
1375484_at	0.00758026	0.000511	-6.09817	0.16023	-2.34235	Cpeb3	cytoplasmic polyadenylation element binding protein 3	0.197189
1386955_at	0.0084572	0.000646	-5.86042	-0.09164	-2.3417	2018-09-05	septin 5	0.197277
1383642_at	0.00382617	7.11e-05	-8.38671	2.24192	-2.34056			0.197434
1371922_at	0.00498164	0.000158	-7.39312	1.40846	-2.33912			0.197631
1388948_at	0.00723437	0.000446	-6.23762	0.3045	-2.33898	Stard10	StAR-related lipid transfer domain containing 10	0.19765
1397654_at	0.0129608	0.00153	-5.04498	-1.01521	-2.3379			0.197798
1376564_at	0.00294467	2.73e-05	-9.7279	3.22605	-2.3303	Sptbn4	spectrin, beta, non-erythrocytic 4	0.198842
1379900_at	0.00893833	0.000719	-5.75516	-0.20559	-2.3296	Aldh5a1	aldehyde dehydrogenase 5 family, member A1	0.198939
1376787_at	0.00135237	2.7e-06	-13.7974	5.48771	-2.32917	Lingo2	leucine rich repeat and Ig domain containing 2	0.198999
1381995_at	0.0100276	0.000911	-5.5261	-0.45886	-2.32786	Celf4	CUGBP, Elav-like family member 4	0.199179
1389120_at	0.0230631	0.00415	-4.19422	-2.08333	-2.32742	Kcnc3	potassium voltage-gated channel subfamily C member 3	0.199241
1376183_at	0.00925053	0.000772	-5.6863	-0.28096	-2.32494	Dpp6	dipeptidyl peptidase like 6	0.199583
1379566_at	0.0010757	1.72e-06	-14.7529	5.90138	-2.32478	Rbm11	RNA binding motif protein 11	0.199604
1378323_at	0.00162281	4.35e-06	-12.8483	5.03862	-2.32247	Nol4	nucleolar protein 4	0.199925
1383249_at	0.00769456	0.000525	-6.06982	0.13059	-2.32164			0.20004
1385643_at	0.00862441	0.000669	-5.8257	-0.12906	-2.3201			0.200254
1382924_at	0.00593488	0.000261	-6.81187	0.8728	-2.31454	Pank1	pantothenate kinase 1	0.201027
1370535_at	0.00522727	0.000178	-7.24754	1.27784	-2.31368	Myt1l	myelin transcription factor 1-like	0.201146
1395433_at	0.00317861	4.31e-05	-9.06802	2.76032	-2.31353			0.201168
1391269_at	0.00910163	0.000747	-5.71728	-0.24697	-2.31282	Pim2	Pim-2 proto-oncogene, serine/threonine kinase	0.201266
1386968_at	0.0300092	0.00626	-3.86847	-2.521	-2.31013	Ppp1r1a	protein phosphatase 1, regulatory (inhibitor) subunit 1A	0.201642
1384470_at	0.00198244	8.88e-06	-11.5409	4.34849	-2.30916	Maneal	mannosidase, endo-alpha-like	0.201778
1369326_at	0.0307685	0.00653	-3.83492	-2.56694	-2.30912	Akap6	A-kinase anchoring protein 6	0.201783
1377008_at	0.0534994	0.0185	-3.06249	-3.6643	-2.30717	RGD1566401	similar to GTL2, imprinted maternally expressed untranslated	0.202057
1388968_at	0.00662679	0.000341	-6.52175	0.59076	-2.30385	Mpped1	metallophosphoesterase domain containing 1	0.202522
1385321_at	0.00470729	0.000138	-7.54785	1.54481	-2.29855	Prmt8	protein arginine methyltransferase 8	0.203267
1374582_at	0.00609667	0.000277	-6.74759	0.81118	-2.29692	Kctd9	potassium channel tetramerization domain containing 9	0.203497
1393434_at	0.014043	0.00178	-4.91014	-1.17724	-2.29608			0.203616
1372755_at	0.00143608	3.09e-06	-13.5211	5.3611	-2.29499	Mal2	mal, T-cell differentiation protein 2	0.203769
1388802_at	0.0218984	0.00381	-4.26488	-1.99046	-2.29474	Bex1	brain expressed, X-linked 1	0.203805
1374825_at	0.0131219	0.00156	-5.02715	-1.03647	-2.29427	Sez6l2	seizure related 6 homolog like 2	0.203871
1376172_at	0.0441469	0.0126	-3.33687	-3.26662	-2.2925	Abcg4	ATP binding cassette subfamily G member 4	0.204121
1373696_at	0.0112353	0.00116	-5.30074	-0.71528	-2.29238	LOC100910558	uncharacterized LOC100910558	0.204138
1385749_at	0.00999716	0.000901	-5.53669	-0.44699	-2.29025			0.20444
1395464_at	0.00333875	4.9e-05	-8.88908	2.62802	-2.29006	Kctd17	potassium channel tetramerization domain containing 17	0.204467
1376120_at	0.00972882	0.000853	-5.58933	-0.38822	-2.2883	Fam69b	family with sequence similarity 69, member B	0.204716
1394252_at	0.0143016	0.00184	-4.88282	-1.21039	-2.28824	Spock3	sparc/osteonectin, cwcv and kazal-like domains proteoglycan (testican) 3	0.204725
1379451_at	0.00720521	0.000436	-6.26059	0.32802	-2.28684	Ssbp2	single-stranded DNA binding protein 2	0.204924
1368772_at	0.00723437	0.000446	-6.23831	0.30521	-2.28341	Slc4a3	solute carrier family 4 member 3	0.205412
1387073_at	0.016189	0.00229	-4.69119	-1.44612	-2.28301	Snap25	synaptosomal-associated protein 25	0.205468
1384444_at	0.00305754	3.09e-05	-9.54603	3.10105	-2.28098	Tmem91	transmembrane protein 91	0.205759
1381736_at	0.00220507	1.24e-05	-10.9684	4.01666	-2.28043			0.205836
1387476_at	0.00317075	4.15e-05	-9.12102	2.79899	-2.28003	Kcnd2	potassium voltage-gated channel subfamily D member 2	0.205893
1369696_at	0.0208704	0.00351	-4.33161	-1.90345	-2.27966	LOC100909655///RragB	ras-related GTP-binding protein B-like///Ras-related GTP binding B	0.205947
1374466_at	0.00433111	0.000115	-7.77119	1.7372	-2.2795			0.205969
1389231_at	0.0118729	0.00129	-5.20148	-0.83054	-2.2786	Sgip1	SH3-domain GRB2-like (endophilin) interacting protein 1	0.206097
1370053_at	0.0215338	0.00369	-4.28964	-1.9581	-2.27744	Dlgap1	DLG associated protein 1	0.206264
1378107_at	0.0078793	0.000561	-6.00215	0.05942	-2.27692	Rab27b	RAB27B, member RAS oncogene family	0.206338
1369993_at	0.0105286	0.000999	-5.4386	-0.55756	-2.26715	LOC100909586///Camk2g	calcium/calmodulin-dependent protein kinase type II subunit gamma-like///calcium/calmodulin-dependent protein kinase II gamma	0.20774
1379052_at	0.00393515	8.29e-05	-8.18602	2.08133	-2.2647			0.208094
1370519_at	0.00688585	0.000375	-6.42039	0.48981	-2.26181	Stxbp1	syntaxin binding protein 1	0.208511
1375625_at	0.0504966	0.0165	-3.14198	-3.54833	-2.25835	Paqr8	progestin and adipoQ receptor family member 8	0.209011
1368381_at	0.010982	0.0011	-5.3503	-0.65825	-2.25726	Crtac1	cartilage acidic protein 1	0.209168
1393056_at	0.00382617	6.98e-05	-8.41022	2.26049	-2.25441			0.209582
1393626_at	0.00572887	0.000237	-6.92362	0.97877	-2.25386	Sorl1	sortilin related receptor 1	0.209662
1373312_at	0.00691674	0.000388	-6.38389	0.45313	-2.25333	Pnkd	paroxysmal nonkinesigenic dyskinesia	0.20974
1384780_at	0.0405093	0.0108	-3.45414	-3.09907	-2.25211	Cpne4	copine 4	0.209916
1379860_at	0.00674388	0.000355	-6.47781	0.54715	-2.24956			0.210288
1378090_at	0.0225586	0.004	-4.22442	-2.04355	-2.2485			0.210442
1376320_at	0.00333875	4.88e-05	-8.89464	2.63217	-2.24728			0.210621
1377412_at	0.0114193	0.00119	-5.27184	-0.74869	-2.24593	Chic1	cysteine-rich hydrophobic domain 1	0.210818
1379468_at	0.0462064	0.0138	-3.27334	-3.35802	-2.24527			0.210914
1386794_at	0.0135132	0.00166	-4.97469	-1.09933	-2.24255	Fbxw7	F-box and WD repeat domain containing 7	0.211313
1369462_at	0.00751814	0.000499	-6.12237	0.18545	-2.24097	Gad2	glutamate decarboxylase 2	0.211544
1384651_at	0.00802721	0.000579	-5.97042	0.02584	-2.23986			0.211708
1369693_a_at	0.0110533	0.00112	-5.33111	-0.68029	-2.23858	Slc1a2	solute carrier family 1 (glial high affinity glutamate transporter), member 2	0.211894
1374262_at	0.00660441	0.000336	-6.53756	0.6064	-2.23545			0.212355
1370229_at	0.0145167	0.00188	-4.86178	-1.236	-2.23519	Ndrg4	NDRG family member 4	0.212393
1380400_at	0.0258234	0.00497	-4.05039	-2.27467	-2.23491			0.212435
1378021_at	0.0440057	0.0126	-3.34115	-3.26047	-2.23448			0.212498
1372864_at	0.00928832	0.000776	-5.68084	-0.28697	-2.23138			0.212955
1389605_at	0.00620228	0.000288	-6.70654	0.77157	-2.23137	Jakmip1	janus kinase and microtubule interacting protein 1	0.212956
1387811_at	0.0207149	0.00347	-4.34172	-1.89032	-2.2286	Agt	angiotensinogen	0.213365
1392045_at	0.0176864	0.00269	-4.55488	-1.61719	-2.2284	Slc35g2	solute carrier family 35, member G2	0.213395
1382824_at	0.0154836	0.00211	-4.76188	-1.35853	-2.22581	Sgsm1	small G protein signaling modulator 1	0.213779
1375476_at	0.0101884	0.000939	-5.49742	-0.49108	-2.22561	Pygm	phosphorylase, glycogen, muscle	0.213808
1398613_at	8.251e-05	1.86e-08	-28.6345	9.33416	-2.22428			0.214006
1383891_a_at	0.0134385	0.00164	-4.98591	-1.08585	-2.22196	Flywch2	FLYWCH family member 2	0.21435
1369777_a_at	0.0134362	0.00163	-4.98738	-1.08408	-2.21919	Shank2	SH3 and multiple ankyrin repeat domains 2	0.214763
1371007_at	0.00943319	0.000804	-5.64621	-0.32514	-2.21669	Epha5	EPH receptor A5	0.215134
1383824_at	0.00720326	0.000431	-6.27385	0.34157	-2.21474	Ldb2	LIM domain binding 2	0.215425
1392778_at	0.0195362	0.00316	-4.41841	-1.79126	-2.21397	LOC102556259	uncharacterized LOC102556259	0.21554
1375473_at	0.00569505	0.000228	-6.96631	1.01886	-2.21376			0.215571
1383258_at	0.00498164	0.000159	-7.3845	1.40079	-2.21352			0.215607
1389463_at	0.0144767	0.00187	-4.86661	-1.23012	-2.21321	Prkar1b	protein kinase cAMP-dependent type 1 regulatory subunit beta	0.215654
1392210_at	0.00572134	0.000233	-6.93875	0.993	-2.21118	RGD1307443	similar to mKIAA0319 protein	0.215958
1397853_s_at	0.0146251	0.00191	-4.85059	-1.24965	-2.21031	LOC100912165///Arhgef9	rho guanine nucleotide exchange factor 9-like///Cdc42 guanine nucleotide exchange factor 9	0.216088
1383800_at	0.0326816	0.00725	-3.75518	-2.67677	-2.21005	Fam155a	family with sequence similarity 155, member A	0.216127
1389597_at	0.034811	0.00817	-3.66312	-2.80465	-2.20981	Pgbd5	piggyBac transposable element derived 5	0.216163
1368182_at	0.0174789	0.00263	-4.57169	-1.59594	-2.20806	Acsl6	acyl-CoA synthetase long-chain family member 6	0.216425
1394785_at	0.0169706	0.00249	-4.62032	-1.53472	-2.20395			0.217042
1386961_at	0.0111322	0.00114	-5.316	-0.69768	-2.20343	Pfkm	phosphofructokinase, muscle	0.21712
1368157_at	0.0162654	0.00231	-4.68413	-1.45492	-2.20304	Stmn3	stathmin 3	0.217179
1368114_at	0.00683401	0.000368	-6.44029	0.50973	-2.20275	Fgf13	fibroblast growth factor 13	0.217223
1378591_at	0.027571	0.00548	-3.97257	-2.37945	-2.20259			0.217247
1383356_at	0.0063518	0.000305	-6.64337	0.71023	-2.2019	Enho	energy homeostasis associated	0.217351
1387913_at	0.0151391	0.00203	-4.797	-1.31527	-2.20163	Cyp2d4	cytochrome P450, family 2, subfamily d, polypeptide 4	0.217392
1368292_at	0.0109215	0.00109	-5.36081	-0.64621	-2.19932	Dnm1	dynamin 1	0.21774
1387023_at	0.0420289	0.0116	-3.40234	-3.17288	-2.19624	Gstm7	glutathione S-transferase, mu 7	0.218206
1390867_at	0.00226883	1.39e-05	-10.7803	3.90332	-2.19546	LOC100910054	NF-kappa-B-repressing factor-like	0.218324
1370999_at	0.00249655	1.85e-05	-10.3237	3.61876	-2.19345	Spag5	sperm associated antigen 5	0.218629
1372874_at	0.00249655	1.86e-05	-10.3182	3.61523	-2.19211	Akt3	AKT serine/threonine kinase 3	0.218831
1373991_at	0.0546324	0.0193	-3.0317	-3.70934	-2.18885	Kcnj16	potassium voltage-gated channel subfamily J member 16	0.219326
1372276_at	0.00370323	6.45e-05	-8.51636	2.34369	-2.1882	Agpat3	1-acylglycerol-3-phosphate O-acyltransferase 3	0.219424
1372296_at	0.00722067	0.000441	-6.2497	0.31688	-2.18578	Sh3bgr	SH3 domain binding glutamate-rich protein	0.219794
1378818_at	0.0149974	0.00199	-4.81068	-1.29848	-2.18036			0.22062
1375707_at	0.00944608	0.000808	-5.64202	-0.32977	-2.17947			0.220757
1369770_at	0.00334761	4.99e-05	-8.86299	2.60851	-2.17854	Sstr1	somatostatin receptor 1	0.2209
1380253_at	0.00712354	0.000421	-6.2968	0.36496	-2.17798			0.220986
1367799_at	0.0241163	0.00446	-4.13672	-2.15946	-2.17689	Eef1a2	eukaryotic translation elongation factor 1 alpha 2	0.221153
1390793_at	0.00898849	0.000728	-5.74303	-0.21882	-2.17563	Ttc33	tetratricopeptide repeat domain 33	0.221345
1397177_at	0.00535387	0.000189	-7.1787	1.21527	-2.17326	Cdh7	cadherin 7	0.221709
1388452_at	0.012354	0.00141	-5.12251	-0.92327	-2.17087			0.222076
1377615_at	0.0111974	0.00115	-5.3062	-0.70897	-2.16923	Tmem130	transmembrane protein 130	0.22233
1381697_at	0.0203769	0.00338	-4.36183	-1.86426	-2.16197	LOC100912950	uncharacterized LOC100912950	0.223451
1368618_at	0.0506783	0.0167	-3.13459	-3.5591	-2.16139	Grb14	growth factor receptor bound protein 14	0.22354
1380763_at	0.00739065	0.000472	-6.17837	0.24351	-2.15855	Strbp	spermatid perinuclear RNA binding protein	0.223981
1378000_at	0.00963373	0.000836	-5.60854	-0.36686	-2.15621	Tmem178b	transmembrane protein 178B	0.224346
1369694_at	0.00235105	1.61e-05	-10.5459	3.75893	-2.15469	Slc1a2	solute carrier family 1 (glial high affinity glutamate transporter), member 2	0.224582
1391154_at	0.0169541	0.00248	-4.62334	-1.53092	-2.15208			0.224988
1383530_at	0.00572134	0.000234	-6.93463	0.98913	-2.15119	Nrip3	nuclear receptor interacting protein 3	0.225127
1379026_at	0.0049653	0.000154	-7.42038	1.43267	-2.15063	Rhbdl3	rhomboid like 3	0.225214
1385924_at	0.00890414	0.000713	-5.76325	-0.19678	-2.14668			0.225832
1373985_at	0.00986258	0.000872	-5.5683	-0.41165	-2.14568			0.225988
1385285_at	0.0564397	0.0206	-2.98664	-3.77541	-2.14043	LOC102556832///Lmo3	LIM domain only protein 3-like///LIM domain only 3	0.226811
1369097_s_at	0.0469572	0.0142	-3.25199	-3.38884	-2.13608	Gucy1b3	guanylate cyclase 1 soluble subunit beta 3	0.227497
1373635_at	0.0563408	0.0205	-2.98905	-3.77187	-2.13201	Mypop	Myb-related transcription factor, partner of profilin	0.22814
1372555_at	0.0113049	0.00117	-5.29237	-0.72493	-2.13124	Flywch1	FLYWCH-type zinc finger 1	0.228261
1380833_at	0.0340349	0.00786	-3.69276	-2.76335	-2.13061	Gpld1	glycosylphosphatidylinositol specific phospholipase D1	0.228361
1396542_at	0.00786097	0.000557	-6.00939	0.06705	-2.13052			0.228375
1393777_at	0.00795815	0.000571	-5.98489	0.04117	-2.12951			0.228535
1394786_at	0.0223223	0.00393	-4.23846	-2.0251	-2.12377	Sorl1	sortilin related receptor 1	0.229447
1385505_at	0.00529896	0.000185	-7.20177	1.23629	-2.12372			0.229454
1372381_at	0.0105709	0.00101	-5.42939	-0.568	-2.12295			0.229577
1373144_at	0.00489881	0.00015	-7.45431	1.46269	-2.12208	Rusc1	RUN and SH3 domain containing 1	0.229716
1383950_at	0.00422412	0.000106	-7.87552	1.82534	-2.12063			0.229946
1391127_at	0.00556231	0.000212	-7.04632	1.09345	-2.12005	Cdc42	cell division cycle 42	0.230039
1389805_at	0.0164349	0.00235	-4.66785	-1.47522	-2.11969	LOC100910532	uncharacterized LOC100910532	0.230097
1379318_at	0.00433359	0.000116	-7.76036	1.72799	-2.11911	Tdrp	testis development related protein	0.230189
1388423_at	0.00984957	0.00087	-5.56991	-0.40984	-2.11821	RGD1302996	hypothetical protein MGC:15854	0.230333
1398368_at	0.00720521	0.000431	-6.27289	0.34059	-2.11288	Unc80	unc-80 homolog, NALCN activator	0.231185
1380003_at	0.0113049	0.00117	-5.29153	-0.7259	-2.11188	Rgs17	regulator of G-protein signaling 17	0.231346
1371013_at	0.0057641	0.000243	-6.8936	0.95044	-2.10942	Gria1	glutamate ionotropic receptor AMPA type subunit 1	0.23174
1379545_at	0.00386501	7.45e-05	-8.32514	2.19305	-2.10921			0.231774
1380314_at	0.00507103	0.000166	-7.32913	1.35133	-2.10657	LOC100912566///RGD1563072	UPF0500 protein C1orf216 homolog///similar to hypothetical protein FLJ38984	0.232198
1371014_at	0.0175347	0.00265	-4.56672	-1.60221	-2.10518	Plcb1	phospholipase C beta 1	0.232423
1392358_at	0.0145303	0.00189	-4.85877	-1.23967	-2.1027			0.232822
1369079_at	0.0188552	0.00298	-4.46689	-1.7291	-2.1004	Nxph1	neurexophilin 1	0.233194
1377051_at	0.0572106	0.0212	-2.9646	-3.80778	-2.10004	LOC100362572	Mpv17 transgene, kidney disease mutant-like (predicted)-like	0.233252
1373865_at	0.016157	0.00228	-4.69615	-1.43995	-2.09841	Snap91	synaptosomal-associated protein 91	0.233515
1379140_at	0.0109297	0.00109	-5.35848	-0.64888	-2.09568	LOC100362814	hypothetical protein LOC100362814	0.233958
1383749_at	0.0125312	0.00144	-5.10328	-0.94599	-2.0941	Phospho1	phosphoethanolamine/phosphocholine phosphatase 1	0.234214
1376203_at	0.0119046	0.0013	-5.19693	-0.83586	-2.09237	Arhgef4	Rho guanine nucleotide exchange factor 4	0.234496
1367812_at	0.00519535	0.000176	-7.26365	1.2924	-2.09212	Sptbn2	spectrin, beta, non-erythrocytic 2	0.234535
1378888_at	0.0219808	0.00383	-4.25935	-1.99771	-2.09191			0.234569
1374930_at	0.00422716	0.000107	-7.86719	1.81835	-2.09125	Shisa9	shisa family member 9	0.234678
1390052_at	0.0424658	0.0118	-3.38896	-3.192	-2.08923	LOC100912140	uncharacterized LOC100912140	0.235007
1387424_at	0.00720521	0.000438	-6.25583	0.32315	-2.08904	Cntn2	contactin 2	0.235037
1390033_at	0.0160416	0.00225	-4.70684	-1.42666	-2.08721	Cadm3	cell adhesion molecule 3	0.235335
1385061_at	0.0240647	0.00444	-4.13998	-2.15512	-2.08553	Tmem229a	transmembrane protein 229A	0.23561
1397788_at	0.00804286	0.000582	-5.96599	0.02113	-2.08547	Rimbp2	RIMS binding protein 2	0.235619
1374062_x_at	0.00696196	0.000395	-6.36586	0.43496	-2.08483	Mapre3	microtubule-associated protein, RP/EB family, member 3	0.235724
1385235_at	0.0134385	0.00164	-4.98594	-1.08581	-2.08283	Rbfox1	RNA binding protein, fox-1 homolog 1	0.236051
1384229_at	0.00698316	0.0004	-6.35135	0.4203	-2.08278	Gnal	G protein subunit alpha L	0.23606
1376265_at	0.00316454	3.48e-05	-9.37357	2.98019	-2.08254	Steap2	STEAP2 metalloreductase	0.236098
1374218_at	0.0155244	0.00212	-4.75837	-1.36286	-2.08222			0.236151
1387397_at	0.0107808	0.00106	-5.38556	-0.6179	-2.0802	Aqp4	aquaporin 4	0.236482
1384190_at	0.0142007	0.00182	-4.89216	-1.19904	-2.07859			0.236746
1395519_at	0.0147977	0.00195	-4.83092	-1.27369	-2.0784	Mturn	maturin, neural progenitor differentiation regulator homolog (Xenopus)	0.236777
1379597_at	0.00260734	2.07e-05	-10.1465	3.50456	-2.07831	Rsrc1	arginine and serine rich coiled-coil 1	0.236792
1385323_at	0.0250821	0.00474	-4.08828	-2.22397	-2.076			0.237171
1387179_at	0.00407513	9.34e-05	-8.03416	1.9573	-2.0757	Adcy8	adenylate cyclase 8	0.237221
1385033_at	0.00632506	0.000301	-6.65604	0.72257	-2.07431			0.237449
1377309_at	0.00317075	3.83e-05	-9.23213	2.87934	-2.0719			0.237846
1384004_at	0.0209425	0.00353	-4.32618	-1.9105	-2.06668	Gpr158	G protein-coupled receptor 158	0.238709
1386618_at	0.0121543	0.00136	-5.14909	-0.89196	-2.06634	Flywch1	FLYWCH-type zinc finger 1	0.238764
1393262_at	0.00572134	0.000235	-6.93277	0.98737	-2.06609	Smad9	SMAD family member 9	0.238806
1373580_at	0.0103422	0.000961	-5.4756	-0.51568	-2.06607	Miga1	mitoguardin 1	0.238809
1389398_at	0.0264267	0.00516	-4.02065	-2.31461	-2.06515	Ank1	ankyrin 1	0.238961
1373896_at	0.0109966	0.00111	-5.3419	-0.6679	-2.06459			0.239054
1391506_at	0.00382617	7.23e-05	-8.3641	2.22401	-2.06439			0.239087
1387720_at	0.0470593	0.0143	-3.24904	-3.3931	-2.06333	Clstn2	calsyntenin 2	0.239264
1380317_at	0.026173	0.00507	-4.03354	-2.29729	-2.06128	Cdh10	cadherin 10	0.239604
1389101_at	0.00739065	0.000471	-6.18091	0.24613	-2.06015	Ccnc	cyclin C	0.239791
1387003_at	0.00302419	2.93e-05	-9.62082	3.15276	-2.05977	Luzp1	leucine zipper protein 1	0.239853
1389803_at	0.0241188	0.00446	-4.13622	-2.16012	-2.05765			0.240207
1395467_at	0.00641243	0.000314	-6.61099	0.6786	-2.05621	Cpne6	copine 6	0.240448
1372790_at	0.00551074	0.000201	-7.10925	1.1516	-2.05445	Mdh1	malate dehydrogenase 1	0.240741
1398251_a_at	0.0138002	0.00172	-4.94299	-1.13751	-2.05325	Camk2b	calcium/calmodulin-dependent protein kinase II beta	0.24094
1384587_at	0.0127352	0.00148	-5.07549	-0.97892	-2.05222	Pak3	p21 (RAC1) activated kinase 3	0.241113
1379367_at	0.0084668	0.000648	-5.85764	-0.09463	-2.05202	Fam213b	family with sequence similarity 213, member B	0.241146
1372235_at	0.0227622	0.00405	-4.21345	-2.05798	-2.05186	Miat	myocardial infarction associated transcript (non-protein coding)	0.241174
1373541_at	0.00295473	2.78e-05	-9.69976	3.20688	-2.0503	Arhgef17	Rho guanine nucleotide exchange factor 17	0.241434
1370182_at	0.0123428	0.0014	-5.12448	-0.92095	-2.04933	Ptprn2	protein tyrosine phosphatase, receptor type N2	0.241596
1384052_at	0.0159418	0.00222	-4.7191	-1.41145	-2.04883	Osbpl6	oxysterol binding protein-like 6	0.241679
1383185_at	0.0319912	0.00699	-3.7833	-2.63795	-2.04764			0.241879
1386769_at	0.00597377	0.000267	-6.78988	0.85178	-2.04649	Fam19a2	family with sequence similarity 19 member A2, C-C motif chemokine like	0.242072
1378988_at	0.00317075	3.75e-05	-9.26363	2.90194	-2.04385	Mab21l2	mab-21 like 2	0.242515
1383318_at	0.00895608	0.000723	-5.75008	-0.21113	-2.04339			0.242593
1391809_at	0.0645875	0.0273	-2.78726	-4.06929	-2.04258			0.242729
1376208_at	0.00720521	0.000439	-6.25472	0.32202	-2.04243			0.242755
1377839_at	0.0116804	0.00125	-5.23129	-0.79577	-2.04109	Agap3	ArfGAP with GTPase domain, ankyrin repeat and PH domain 3	0.242981
1389774_at	0.00393515	8.37e-05	-8.17477	2.07222	-2.04108	Zfp612	zinc finger protein 612	0.242982
1370540_at	0.00248569	1.78e-05	-10.3848	3.65766	-2.04108	Nr1d2	nuclear receptor subfamily 1, group D, member 2	0.242982
1372637_at	0.0141319	0.0018	-4.90026	-1.18921	-2.04076	Tro	trophinin	0.243035
1395104_at	0.0662101	0.0288	-2.75024	-4.12408	-2.03785			0.243527
1376218_a_at	0.010353	0.000964	-5.47264	-0.51903	-2.03675	LOC685152	ATPase, class I, type 8B, member 2	0.243712
1370775_a_at	0.0765233	0.0403	-2.51667	-4.4703	-2.03536	Calca	calcitonin-related polypeptide alpha	0.243946
1398326_at	0.00585212	0.000254	-6.84378	0.9032	-2.0351	Chchd10	coiled-coil-helix-coiled-coil-helix domain containing 10	0.24399
1397536_at	0.0122771	0.00138	-5.13619	-0.90714	-2.03202	Camta1	calmodulin binding transcription activator 1	0.244513
1374329_at	0.00783624	0.000548	-6.02644	0.08503	-2.03099	Mcf2l	MCF.2 cell line derived transforming sequence-like	0.244687
1390341_at	0.0115225	0.00122	-5.25549	-0.76764	-2.02757	Ttbk2	tau tubulin kinase 2	0.245269
1391075_at	0.023949	0.00441	-4.14582	-2.14737	-2.0267	Rgs17	regulator of G-protein signaling 17	0.245416
1383654_a_at	0.00387179	7.63e-05	-8.29379	2.16803	-2.02392	Fn3k	fructosamine 3 kinase	0.24589
1381699_at	0.0113868	0.00119	-5.2771	-0.74259	-2.02261			0.246112
1397665_at	0.0514079	0.0171	-3.11623	-3.58585	-2.01982			0.24659
1388998_at	0.00688754	0.000379	-6.40926	0.47864	-2.01034	Dmtn	dematin actin binding protein	0.248214
1371003_at	0.0107927	0.00106	-5.38115	-0.62295	-2.00953	Map1b	microtubule-associated protein 1B	0.248355
1369035_a_at	0.00988828	0.000877	-5.56232	-0.41832	-2.00389	Kcnj6	potassium voltage-gated channel subfamily J member 6	0.249327
1380872_at	0.0184266	0.00287	-4.49814	-1.68922	-2.00242			0.249581
1374280_at	0.0200478	0.00329	-4.3853	-1.83392	-1.99832	Cbln2	cerebellin 2 precursor	0.250292
1379776_at	0.0189686	0.00301	-4.45858	-1.73973	-1.99695	Erich3	glutamate-rich 3	0.25053
1385256_at	0.00727769	0.000459	-6.20818	0.27426	-1.99636			0.250631
1393910_at	0.00875613	0.000689	-5.79727	-0.15983	-1.9963	Fam13a	family with sequence similarity 13, member A	0.250642
1382451_at	0.064134	0.0268	-2.79908	-4.05182	-1.99302	Hebp2	heme binding protein 2	0.251212
1398330_at	0.00751814	0.000499	-6.12252	0.18561	-1.99278	Stxbp1	syntaxin binding protein 1	0.251254
1377472_at	0.0268609	0.00529	-4.00065	-2.34155	-1.99249	Extl1	exostosin-like glycosyltransferase 1	0.251305
1375066_at	0.00529896	0.000185	-7.20233	1.2368	-1.98911	Ifitm10	interferon induced transmembrane protein 10	0.251895
1395334_at	0.00145355	3.31e-06	-13.3846	5.29734	-1.98871	Fam69b	family with sequence similarity 69, member B	0.251964
1393575_at	0.0128854	0.00151	-5.05592	-1.00218	-1.98326	LOC102553298	uncharacterized LOC102553298	0.252917
1391285_at	0.0376743	0.0095	-3.54962	-2.96387	-1.98322	Zfyve9	zinc finger FYVE-type containing 9	0.252925
1390873_at	0.0271252	0.00537	-3.98917	-2.35702	-1.98258	Btbd11	BTB domain containing 11	0.253037
1398458_at	0.00724693	0.00045	-6.22747	0.29408	-1.98252	Wnk2	WNK lysine deficient protein kinase 2	0.253047
1376388_at	0.0228749	0.00409	-4.20711	-2.06634	-1.97786			0.253867
1390655_at	0.00816493	0.000597	-5.93963	-0.00688	-1.97744	Apeg3	antisense paternally expressed gene 3	0.253941
1377932_at	0.0219519	0.00382	-4.26153	-1.99485	-1.97713	Nacc2	NACC family member 2	0.253995
1368729_a_at	0.039592	0.0104	-3.48209	-3.05938	-1.97512	Adcyap1r1	adenylate cyclase activating polypeptide 1 receptor type 1	0.254349
1378246_at	0.0134557	0.00164	-4.9821	-1.09042	-1.97507	Pptc7	PTC7 protein phosphatase homolog	0.254358
1397215_at	0.00743989	0.000484	-6.15325	0.21752	-1.97475			0.254413
1390540_at	0.0061107	0.00028	-6.73661	0.8006	-1.9682	Snph	syntaphilin	0.255572
1390606_at	0.0121368	0.00136	-5.15322	-0.8871	-1.96739	Hhip	Hedgehog-interacting protein	0.255716
1393732_at	0.0231178	0.00417	-4.19115	-2.08739	-1.96467			0.256198
1382789_at	0.00430397	0.000113	-7.79935	1.7611	-1.96415			0.25629
1393063_at	0.0140089	0.00177	-4.91558	-1.17064	-1.96277	Eif5a2	eukaryotic translation initiation factor 5A2	0.256535
1383995_at	0.0222275	0.00391	-4.24345	-2.01856	-1.96118			0.256818
1370903_a_at	0.00245888	1.74e-05	-10.4258	3.6836	-1.9603	Ndrg3	NDRG family member 3	0.256974
1379920_at	0.00889193	0.000711	-5.76564	-0.19418	-1.95907			0.257195
1375861_at	0.0116234	0.00123	-5.24228	-0.78298	-1.95768	Nap1l5	nucleosome assembly protein 1-like 5	0.257442
1391885_at	0.00317075	3.97e-05	-9.18272	2.84374	-1.95659			0.257637
1368089_at	0.00345988	5.4e-05	-8.75433	2.52662	-1.95458	Pde2a	phosphodiesterase 2A	0.257995
1380172_at	0.013511	0.00165	-4.97599	-1.09777	-1.94991	Kif5c	kinesin family member 5C	0.258832
1373594_at	0.00578851	0.000247	-6.87697	0.9347	-1.94981	Dnajc27	DnaJ heat shock protein family (Hsp40) member C27	0.258849
1379814_at	0.0265494	0.0052	-4.01455	-2.32282	-1.9495	Ccdc141	coiled-coil domain containing 141	0.258906
1390864_at	0.00834639	0.000622	-5.89906	-0.05019	-1.94948			0.25891
1379437_at	0.0331651	0.00747	-3.73131	-2.70982	-1.94924			0.258954
1367864_at	0.0100276	0.000908	-5.52957	-0.45496	-1.94787	Pfkm	phosphofructokinase, muscle	0.259198
1394425_at	0.0235236	0.00429	-4.16851	-2.11731	-1.9473			0.259301
1383234_at	0.0195557	0.00316	-4.41725	-1.79275	-1.94636			0.259471
1376707_at	0.0131961	0.00158	-5.01957	-1.04554	-1.94632	C1qtnf4	C1q and tumor necrosis factor related protein 4	0.259477
1376516_at	0.0110855	0.00113	-5.3267	-0.68536	-1.9451	Flywch1	FLYWCH-type zinc finger 1	0.259696
1384133_at	0.0120022	0.00132	-5.17649	-0.85978	-1.94479	Kif1a	kinesin family member 1A	0.259753
1386707_at	0.00815734	0.000595	-5.94245	-0.00389	-1.94476			0.259759
1393307_at	0.0293149	0.00603	-3.89745	-2.48144	-1.94358	Phactr3	phosphatase and actin regulator 3	0.259971
1397632_at	0.00565367	0.00022	-7.00597	1.05592	-1.94345	Slitrk1	SLIT and NTRK-like family, member 1	0.259994
1384741_at	0.00317861	4.31e-05	-9.06775	2.76012	-1.94335	Pla2g3	phospholipase A2, group III	0.260011
1380577_at	0.00302419	2.96e-05	-9.60809	3.14398	-1.94262	Abcg2	ATP-binding cassette, subfamily G (WHITE), member 2	0.260144
1387199_a_at	0.014043	0.00178	-4.9096	-1.17788	-1.9425	Arhgef9	Cdc42 guanine nucleotide exchange factor 9	0.260165
1370103_at	0.00688754	0.000378	-6.41254	0.48193	-1.94178	Hcn1	hyperpolarization-activated cyclic nucleotide-gated potassium channel 1	0.260296
1371665_at	0.00574436	0.00024	-6.90889	0.96488	-1.93965	Smarcd3	SWI/SNF related, matrix associated, actin dependent regulator of chromatin, subfamily d, member 3	0.26068
1374959_at	0.10483	0.0678	-2.1623	-4.99243	-1.93956	Nqo2	NAD(P)H quinone dehydrogenase 2	0.260695
1370042_at	0.0298441	0.00621	-3.87433	-2.51299	-1.93632	Stmn2	stathmin 2	0.261281
1388000_at	0.00833639	0.00062	-5.90198	-0.04706	-1.93502	Slc24a2	solute carrier family 24 member 2	0.261518
1376892_at	0.00387179	7.58e-05	-8.30233	2.17486	-1.93449	Gria3	glutamate ionotropic receptor AMPA type subunit 3	0.261614
1367932_at	0.0188972	0.00299	-4.4636	-1.7333	-1.93298	Hmgcs1	3-hydroxy-3-methylglutaryl-CoA synthase 1	0.261887
1397924_at	0.0196499	0.00319	-4.41052	-1.80141	-1.9288			0.262648
1387437_at	0.0181467	0.0028	-4.51911	-1.66254	-1.92879	Fbxo2	F-box protein 2	0.26265
1382898_at	0.0182162	0.00282	-4.51355	-1.66961	-1.92866			0.262672
1381591_at	0.00585212	0.000254	-6.84496	0.90432	-1.92807			0.262781
1373891_at	0.0115503	0.00122	-5.25117	-0.77266	-1.92715	Zcchc12	zinc finger CCHC-type containing 12	0.262948
1385633_at	0.0123616	0.00141	-5.12092	-0.92514	-1.92595			0.263167
1382651_at	0.00900596	0.000732	-5.73802	-0.22429	-1.92591			0.263173
1389111_at	0.0163657	0.00234	-4.67399	-1.46755	-1.92376	Sc5d	sterol-C5-desaturase	0.263566
1387377_a_at	0.00572134	0.000235	-6.9315	0.98618	-1.92335	Pak1	p21 (RAC1) activated kinase 1	0.263641
1376395_at	0.00317075	4.2e-05	-9.10275	2.78569	-1.92277	Zdbf2	zinc finger, DBF-type containing 2	0.263748
1394831_at	0.00714514	0.000424	-6.29097	0.35903	-1.9224	LOC102552888	uncharacterized LOC102552888	0.263816
1368740_at	0.0218165	0.00378	-4.27061	-1.98297	-1.91973	P2rx6	purinergic receptor P2X 6	0.264305
1387706_at	0.126634	0.0873	-1.98967	-5.24201	-1.91738	Gabrg1	gamma-aminobutyric acid type A receptor gamma 1 subunit	0.264735
1375729_at	0.011485	0.00121	-5.26047	-0.76186	-1.9143	Epha4	Eph receptor A4	0.265302
1372847_at	0.00231377	1.52e-05	-10.6406	3.8177	-1.91195	Sdhaf3	succinate dehydrogenase complex assembly factor 3	0.265733
1384069_at	0.0117224	0.00125	-5.22622	-0.80167	-1.91124	Lrp11	LDL receptor related protein 11	0.265864
1387923_at	0.0286627	0.00583	-3.92422	-2.445	-1.91119	Rnf112	ring finger protein 112	0.265873
1390097_at	0.0123006	0.00139	-5.13289	-0.91102	-1.90978	Tspyl4	TSPY-like 4	0.266134
1398214_at	0.015283	0.00207	-4.78022	-1.33592	-1.90864	Mapk8ip3	mitogen-activated protein kinase 8 interacting protein 3	0.266344
1398398_at	0.0416158	0.0114	-3.41519	-3.15454	-1.90616	LOC100912608///LOC100911668///LOC100909714	homeobox protein Hox-A10-like///homeobox protein Hox-A10-like///homeobox protein Hox-A10-like	0.266801
1395528_at	0.0492203	0.0156	-3.18358	-3.48789	-1.90465			0.26708
1369904_at	0.015331	0.00207	-4.77625	-1.34081	-1.90236	Gabrb1	gamma-aminobutyric acid type A receptor beta 1 subunit	0.267506
1389171_at	0.00201837	9.22e-06	-11.4756	4.31161	-1.90038	Tmem38a	transmembrane protein 38a	0.267872
1369847_at	0.0358348	0.00863	-3.62143	-2.86294	-1.89917	Kcnab1	potassium voltage-gated channel subfamily A member regulatory beta subunit 1	0.268097
1398370_at	0.00688506	0.000375	-6.42115	0.49057	-1.89699	Adarb1	adenosine deaminase, RNA-specific, B1	0.268502
1372539_at	0.0045925	0.000132	-7.60665	1.59595	-1.89667			0.268562
1374370_at	0.0123452	0.0014	-5.12393	-0.9216	-1.89481			0.268909
1398483_at	0.0305061	0.00643	-3.84729	-2.54999	-1.89274	Rgs17	regulator of G-protein signaling 17	0.269295
1387224_at	0.00207662	9.71e-06	-11.3869	4.26111	-1.89158	Dgkb	diacylglycerol kinase, beta	0.269511
1388743_at	0.0118729	0.00129	-5.20265	-0.82917	-1.89127			0.26957
1385126_at	0.0121368	0.00136	-5.15174	-0.88884	-1.89072			0.269673
1395430_at	0.011166	0.00115	-5.31031	-0.70423	-1.89001			0.269805
1388598_at	0.00940768	0.000801	-5.64956	-0.32144	-1.88868	LOC691995	hypothetical protein LOC691995	0.270054
1375968_at	0.0289309	0.00591	-3.9126	-2.46081	-1.88753	Ctnna2	catenin alpha 2	0.27027
1376141_at	0.00785581	0.000551	-6.01993	0.07818	-1.88467			0.270805
1377751_at	0.0134713	0.00165	-4.97992	-1.09304	-1.88439	Reps2	RALBP1 associated Eps domain containing 2	0.270859
1377883_at	0.00812251	0.000592	-5.94904	0.00312	-1.88363			0.271002
1385562_at	0.0141342	0.0018	-4.89987	-1.18969	-1.883	Jph3	junctophilin 3	0.27112
1384065_at	0.0155404	0.00212	-4.75604	-1.36573	-1.88237			0.271237
1370996_at	0.0119525	0.00131	-5.187	-0.84748	-1.87852	Rasgrf1	RAS protein-specific guanine nucleotide-releasing factor 1	0.271963
1393263_at	0.0566427	0.0207	-2.98201	-3.7822	-1.87344	Snhg11	small nucleolar RNA host gene 11	0.272922
1385552_at	0.0590957	0.0226	-2.91794	-3.87641	-1.87271			0.273061
1389416_at	0.013384	0.00162	-4.99444	-1.07562	-1.87212	RGD1560398	RGD1560398	0.273172
1368964_at	0.00473866	0.00014	-7.5365	1.53489	-1.87149	Lrrn3	leucine rich repeat neuronal 3	0.273291
1373322_at	0.00185995	6.29e-06	-12.1556	4.68402	-1.87141			0.273306
1390645_at	0.0069063	0.000386	-6.39005	0.45934	-1.87103			0.273378
1394280_at	0.0229934	0.00413	-4.19812	-2.07819	-1.8705	Rgs17	regulator of G-protein signaling 17	0.273478
1368154_at	0.00317075	4.07e-05	-9.14705	2.81791	-1.86816	Gucy1a3	guanylate cyclase 1 soluble subunit alpha 3	0.273922
1377457_a_at	0.0258043	0.00496	-4.05177	-2.27282	-1.86816	Sorl1	sortilin related receptor 1	0.273922
1395045_at	0.00319232	4.35e-05	-9.05304	2.74935	-1.8677	Ndufa7	NADH:ubiquinone oxidoreductase subunit A7	0.274009
1368276_at	0.0176029	0.00266	-4.56217	-1.60796	-1.8671	Syp	synaptophysin	0.274125
1388189_at	0.0266696	0.00523	-4.00889	-2.33043	-1.86665	Grm3	glutamate metabotropic receptor 3	0.274209
1373545_at	0.0125383	0.00144	-5.10142	-0.94819	-1.86467	Ttll7	tubulin tyrosine ligase like 7	0.274586
1382567_at	0.0354954	0.00848	-3.6353	-2.84353	-1.86369			0.274772
1385826_at	0.0311406	0.00669	-3.81704	-2.5915	-1.86362			0.274787
1387363_at	0.0672624	0.0298	-2.72644	-4.15932	-1.86253	Folh1	folate hydrolase 1	0.274994
1381583_at	0.00728269	0.000461	-6.20323	0.26915	-1.86188	Nlgn1	neuroligin 1	0.275118
1369106_at	0.0257557	0.00494	-4.0546	-2.26902	-1.86034	Tcea2	transcription elongation factor A2	0.275412
1376000_at	0.0310081	0.00663	-3.82388	-2.5821	-1.85951			0.27557
1388546_at	0.0141319	0.0018	-4.90078	-1.18858	-1.85869	Ablim1	actin-binding LIM protein 1	0.275727
1380024_at	0.00632932	0.000302	-6.65374	0.72033	-1.85779	Mapk9	mitogen-activated protein kinase 9	0.275898
1394430_at	0.0114421	0.0012	-5.26693	-0.75437	-1.85763			0.275929
1380865_at	0.0712784	0.0341	-2.63138	-4.30021	-1.8564			0.276164
1388060_at	0.0415564	0.0113	-3.41878	-3.14942	-1.85552	Syt12	synaptotagmin 12	0.276333
1378855_a_at	0.00769585	0.000526	-6.06868	0.1294	-1.85505	Tceal5///Tceal6///Tceal3	transcription elongation factor A like 5///transcription elongation factor A (SII)-like 6///transcription elongation factor A like 3	0.276423
1374709_at	0.0145147	0.00188	-4.86212	-1.23559	-1.85267	Hlf	HLF, PAR bZIP transcription factor	0.27688
1374131_at	0.0153586	0.00208	-4.77344	-1.34426	-1.85237			0.276937
1376027_at	0.00509528	0.000171	-7.29958	1.3248	-1.85158	Bend6	BEN domain containing 6	0.277088
1378292_at	0.00502647	0.000163	-7.35348	1.37312	-1.85037			0.277322
1378163_at	0.00317075	4.06e-05	-9.15237	2.82176	-1.85033	Grem2	gremlin 2, DAN family BMP antagonist	0.277328
1387103_s_at	0.00607769	0.000275	-6.75437	0.8177	-1.84934	Slc25a14	solute carrier family 25 member 14	0.27752
1370669_a_at	0.00595377	0.000265	-6.79725	0.85882	-1.84767	Pde10a	phosphodiesterase 10A	0.277841
1372095_at	0.00569505	0.000226	-6.97298	1.02511	-1.84635	RGD1309821	similar to KIAA1161 protein	0.278095
1368506_at	0.00041998	2.15e-07	-20.0309	7.65686	-1.84507	Rgs4	regulator of G-protein signaling 4	0.278342
1386962_at	0.00316454	3.61e-05	-9.31795	2.94072	-1.84218	Plcb4	phospholipase C, beta 4	0.2789
1375030_at	0.0110335	0.00112	-5.33519	-0.6756	-1.84215	B3galt5	Beta-1,3-galactosyltransferase 5	0.278906
1381533_at	0.0381149	0.00968	-3.53536	-2.98398	-1.84156	Rnd1	Rho family GTPase 1	0.279021
1377929_at	0.00994379	0.000892	-5.54646	-0.43605	-1.84145			0.279041
1384822_at	0.0412421	0.0112	-3.42826	-3.1359	-1.84035			0.279253
1383130_at	0.00903778	0.000737	-5.73108	-0.23187	-1.84032	Rbfox1	RNA binding protein, fox-1 homolog 1	0.27926
1385909_at	0.00894777	0.000722	-5.75138	-0.20971	-1.83893			0.279529
1383646_at	0.00751814	0.000497	-6.12651	0.18976	-1.83881			0.279553
1397614_at	0.0488869	0.0154	-3.19301	-3.4742	-1.83863	Gabra2	gamma-aminobutyric acid type A receptor alpha2 subunit	0.279587
1390146_at	0.0246072	0.0046	-4.1118	-2.19261	-1.83466	Tmem150c	transmembrane protein 150C	0.280358
1370559_at	0.0221024	0.00387	-4.2516	-2.00786	-1.83458	Kcnc2	potassium voltage-gated channel subfamily C member 2	0.280372
1382938_at	0.0265878	0.00521	-4.01262	-2.32541	-1.83457			0.280375
1377125_at	0.011166	0.00115	-5.31026	-0.70429	-1.83292	Dnajc6	DnaJ heat shock protein family (Hsp40) member C6	0.280696
1378391_at	0.00802367	0.000578	-5.9725	0.02803	-1.83288			0.280703
1369999_a_at	0.0173674	0.00261	-4.57961	-1.58594	-1.8312	Nnat	neuronatin	0.28103
1376785_at	0.00783399	0.000546	-6.02989	0.08867	-1.83078	Chpt1	choline phosphotransferase 1	0.281113
1379817_at	0.0171396	0.00254	-4.60252	-1.55708	-1.82977	Purg	purine-rich element binding protein G	0.28131
1383444_at	0.0126821	0.00147	-5.08177	-0.97147	-1.82952	Slc24a2	solute carrier family 24 member 2	0.281358
1390339_at	0.00392874	8.24e-05	-8.19493	2.08854	-1.82807			0.281642
1390145_at	0.00184183	5.94e-06	-12.2614	4.73976	-1.82649	Dmxl2	Dmx-like 2	0.281949
1369799_at	0.00795815	0.000571	-5.98547	0.04178	-1.82438	Abat	4-aminobutyrate aminotransferase	0.282363
1390710_x_at	0.0152625	0.00206	-4.78243	-1.3332	-1.82391	Sorl1	sortilin related receptor 1	0.282454
1369520_a_at	0.0185626	0.00291	-4.48644	-1.70414	-1.82241	Bcat1	branched chain amino acid transaminase 1	0.282748
1393820_at	0.0172157	0.00256	-4.59488	-1.5667	-1.82159			0.282909
1367959_a_at	0.0109297	0.00109	-5.35808	-0.64934	-1.82061	Scn1b	sodium voltage-gated channel beta subunit 1	0.283102
1374635_at	0.00407513	9.36e-05	-8.03187	1.95541	-1.81926	Adam23	ADAM metallopeptidase domain 23	0.283365
1394904_at	0.022973	0.00413	-4.19899	-2.07705	-1.81783	Necap1	NECAP endocytosis associated 1	0.283647
1388872_at	0.0152646	0.00206	-4.7821	-1.3336	-1.81735	Idi1	isopentenyl-diphosphate delta isomerase 1	0.283741
1378065_at	0.0325804	0.0072	-3.75958	-2.67068	-1.81654			0.283902
1376987_at	0.00249655	1.86e-05	-10.318	3.61511	-1.81626	Lrrc49	leucine rich repeat containing 49	0.283957
1384166_a_at	0.00881473	0.0007	-5.7823	-0.17607	-1.81622	Lysmd4	LysM domain containing 4	0.283965
1369085_s_at	0.012115	0.00135	-5.15691	-0.88276	-1.81443	LOC688682///Snurf///Snrpn	similar to small nuclear ribonucleoparticle-associated protein///SNRPN upstream reading frame///small nuclear ribonucleoprotein polypeptide N	0.284317
1389491_at	0.0114318	0.0012	-5.26902	-0.75196	-1.81401			0.2844
1379517_at	0.00548416	0.000199	-7.11887	1.16045	-1.81371	Rgs6	regulator of G-protein signaling 6	0.284459
1369903_at	0.00873435	0.000684	-5.8042	-0.15231	-1.81289	Gabrb3	gamma-aminobutyric acid type A receptor beta 3 subunit	0.284621
1380089_at	0.0035096	5.65e-05	-8.69228	2.4794	-1.81082			0.28503
1379970_at	0.00918132	0.000761	-5.69965	-0.2663	-1.80881	Epha4	Eph receptor A4	0.285426
1369408_at	0.0642902	0.027	-2.79468	-4.05832	-1.80802	Brinp1	BMP/retinoic acid inducible neural specific 1	0.285582
1373196_at	0.0160416	0.00225	-4.70667	-1.42688	-1.80626	Micu3	mitochondrial calcium uptake family, member 3	0.28593
1378355_a_at	0.0148763	0.00197	-4.82219	-1.28437	-1.8025	Slc24a4	solute carrier family 24 member 4	0.286678
1368425_at	0.00620942	0.000289	-6.7008	0.76602	-1.79982	Caskin1	CASK interacting protein 1	0.28721
1369054_at	0.0033663	5.06e-05	-8.84514	2.59512	-1.79886	Rph3a	rabphilin 3A	0.287402
1381001_at	0.0110094	0.00111	-5.33938	-0.67079	-1.79875			0.287424
1377059_at	0.023909	0.00439	-4.14886	-2.14334	-1.79732	Mapk8///Mapk10	mitogen-activated protein kinase 8///mitogen activated protein kinase 10	0.287709
1373202_at	0.0123428	0.0014	-5.12436	-0.92108	-1.79541	Gng3	G protein subunit gamma 3	0.28809
1382225_at	0.00224102	1.32e-05	-10.8671	3.9559	-1.79241			0.288689
1378817_at	0.00734226	0.000467	-6.19066	0.2562	-1.79208	Itsn1	intersectin 1	0.288755
1377163_at	0.00683401	0.000367	-6.44277	0.5122	-1.79011	Inhbb	inhibin beta B subunit	0.28915
1380992_at	0.051392	0.0171	-3.1168	-3.58502	-1.78848			0.289478
1383499_at	0.00233074	1.56e-05	-10.5944	3.78914	-1.78807	Amigo1	adhesion molecule with Ig like domain 1	0.289558
1377001_at	0.0152467	0.00206	-4.78457	-1.33056	-1.78761	Nrcam	neuronal cell adhesion molecule	0.289651
1394243_at	0.00218725	1.18e-05	-11.056	4.06871	-1.78479	Sms	spermine synthase	0.290218
1371754_at	0.00439923	0.00012	-7.72029	1.6938	-1.78301	Slc25a25	solute carrier family 25 member 25	0.290577
1382226_at	0.0126932	0.00147	-5.07997	-0.9736	-1.78137			0.290908
1368411_a_at	0.0262032	0.00508	-4.03176	-2.29967	-1.77819	Map2	microtubule-associated protein 2	0.291548
1370558_a_at	0.0314157	0.00678	-3.80612	-2.6065	-1.77774	Kcnc2	potassium voltage-gated channel subfamily C member 2	0.291641
1398229_at	0.0551425	0.0197	-3.01736	-3.73036	-1.77764			0.291661
1378311_at	0.0505153	0.0166	-3.14071	-3.55019	-1.7775			0.291688
1372951_at	0.00186313	6.78e-06	-12.0191	4.61127	-1.77541	Cables2	Cdk5 and Abl enzyme substrate 2	0.292112
1392877_at	0.00382617	7.19e-05	-8.37157	2.22994	-1.77429	LOC102552880	uncharacterized LOC102552880	0.292338
1372884_at	0.00838608	0.000635	-5.87759	-0.0732	-1.7738	Large1	LARGE xylosyl- and glucuronyltransferase 1	0.292438
1381132_at	0.0412018	0.0111	-3.43095	-3.13207	-1.77309	Fam19a2	family with sequence similarity 19 member A2, C-C motif chemokine like	0.292581
1379605_at	0.0156663	0.00215	-4.74375	-1.38091	-1.77274			0.292652
1387010_s_at	0.00609667	0.000278	-6.7435	0.80724	-1.77178	Scn1b	sodium voltage-gated channel beta subunit 1	0.292848
1368528_at	0.0113598	0.00118	-5.28245	-0.73641	-1.77116	Cd99l2	CD99 molecule-like 2	0.292974
1393081_at	0.00269401	2.26e-05	-10.0136	3.4175	-1.77021	Rasgef1a	RasGEF domain family, member 1A	0.293166
1389706_at	0.00688754	0.000379	-6.40914	0.47852	-1.76848	Dclk1	doublecortin-like kinase 1	0.293517
1368615_a_at	0.0066271	0.000341	-6.52068	0.5897	-1.76714	Slc18a3	solute carrier family 18 member A3	0.293791
1383059_a_at	0.0119798	0.00132	-5.18006	-0.8556	-1.76413	Gkap1	G kinase anchoring protein 1	0.294405
1371245_a_at	0.147025	0.106	-1.86038	-5.42533	-1.763	LOC100134871///LOC689064	beta globin minor gene///beta-globin	0.294635
1395672_at	0.00683401	0.000367	-6.44178	0.51122	-1.76298			0.294638
1393314_at	0.0158231	0.00218	-4.73149	-1.39608	-1.76254	Fgf1	fibroblast growth factor 1	0.294728
1389411_at	0.0278547	0.00556	-3.96053	-2.39575	-1.76162	Frmd5	FERM domain containing 5	0.294918
1380017_at	0.0156565	0.00215	-4.7447	-1.37974	-1.76112	Rbms3	RNA binding motif, single stranded interacting protein 3	0.295019
1393821_at	0.0360335	0.00874	-3.6119	-2.8763	-1.76104	Nkain3	Na+/K+ transporting ATPase interacting 3	0.295035
1377458_at	0.0109966	0.00111	-5.34268	-0.66701	-1.75968	LOC102547257///Sorl1	sortilin-related receptor-like///sortilin related receptor 1	0.295315
1390474_at	0.0195628	0.00317	-4.41662	-1.79356	-1.75852	Nipal2	NIPA-like domain containing 2	0.295551
1382655_at	0.0143577	0.00185	-4.87739	-1.217	-1.75635			0.295996
1391559_at	0.00499878	0.000161	-7.36659	1.38483	-1.75412	Tlcd1	TLC domain containing 1	0.296455
1384202_at	0.00430243	0.000111	-7.81684	1.7759	-1.75396	Tesc	tescalcin	0.296487
1395357_at	0.00640454	0.000312	-6.6169	0.68439	-1.75284	Map1b	microtubule-associated protein 1B	0.296718
1379562_at	0.0076022	0.000514	-6.09178	0.15356	-1.75216			0.296857
1385719_at	0.00317075	4.2e-05	-9.10426	2.78679	-1.75204			0.296882
1373977_at	0.0184587	0.00288	-4.49512	-1.69307	-1.7517			0.296951
1373159_at	0.00964997	0.000839	-5.60513	-0.37065	-1.75147			0.296999
1370513_at	0.00747244	0.000491	-6.13913	0.20287	-1.75132	Tpm1	tropomyosin 1, alpha	0.297031
1373249_at	0.0144324	0.00186	-4.86996	-1.22603	-1.74945	Ubl4a	ubiquitin-like 4A	0.297415
1373438_at	0.00795815	0.000571	-5.98418	0.04041	-1.74931	Ube2o	ubiquitin-conjugating enzyme E2O	0.297444
1381465_at	0.0265494	0.00519	-4.01488	-2.32237	-1.7485	Tmem229a	transmembrane protein 229A	0.297611
1387639_at	0.00691674	0.000388	-6.38477	0.45403	-1.74778	Hpcal4	hippocalcin-like 4	0.29776
1387059_at	0.0150738	0.00201	-4.80372	-1.30703	-1.74732	Stk39	serine threonine kinase 39	0.297854
1398649_at	0.0360366	0.00876	-3.61085	-2.87777	-1.74703	Slitrk3	SLIT and NTRK-like family, member 3	0.297915
1379286_at	0.00498164	0.000157	-7.40023	1.41478	-1.74645	Rnf152	ring finger protein 152	0.298034
1383867_at	0.00880057	0.000696	-5.78789	-0.17	-1.74617	Eif5a2	eukaryotic translation initiation factor 5A2	0.298092
1372158_at	0.0106152	0.00102	-5.41849	-0.58039	-1.74566	Macrod1	MACRO domain containing 1	0.298198
1373333_at	0.0213871	0.00365	-4.29863	-1.94637	-1.74511	MGC109340	similar to Microsomal signal peptidase 23 kDa subunit (SPase 22 kDa subunit) (SPC22/23)	0.298311
1372318_at	0.00723437	0.000446	-6.23737	0.30424	-1.74426			0.298488
1393945_at	0.0433822	0.0122	-3.36068	-3.23247	-1.74307			0.298733
1391571_at	0.0267532	0.00525	-4.00577	-2.33464	-1.74207			0.298939
1385173_at	0.0112268	0.00116	-5.30231	-0.71346	-1.74012	Ebf3///Ebf1	early B-cell factor 3///early B-cell factor 1	0.299345
1378805_at	0.00343072	5.31e-05	-8.77852	2.54494	-1.73975			0.299422
1389107_at	0.0511571	0.017	-3.12252	-3.57668	-1.7386	Cgnl1	cingulin-like 1	0.299661
1398521_at	0.00572134	0.000234	-6.93427	0.98878	-1.7381			0.299763
1384183_at	0.0230673	0.00415	-4.19393	-2.08372	-1.73733	Myrip	myosin VIIA and Rab interacting protein	0.299924
1368584_a_at	0.0107297	0.00105	-5.39356	-0.60879	-1.73711	Cplx2	complexin 2	0.29997
1392982_at	0.0190387	0.00303	-4.45364	-1.74606	-1.73651			0.300094
1380850_at	0.0188858	0.00299	-4.4647	-1.73191	-1.73541			0.300323
1394448_at	0.00905719	0.00074	-5.72706	-0.23627	-1.7346	Osbpl6	oxysterol binding protein-like 6	0.300493
1392633_at	0.0362348	0.00886	-3.60228	-2.8898	-1.73407			0.300603
1379354_at	0.00316454	3.59e-05	-9.32745	2.94748	-1.73356	Extl2	exostosin-like glycosyltransferase 2	0.300709
1393064_at	0.0244275	0.00456	-4.11919	-2.18276	-1.73312			0.300801
1373642_at	0.0284985	0.00578	-3.93133	-2.43534	-1.73129	Paqr6	progestin and adipoQ receptor family member 6	0.301182
1391326_at	0.00220507	1.22e-05	-10.9987	4.0347	-1.731			0.301242
1390792_a_at	0.0057154	0.000231	-6.95288	1.00627	-1.7308			0.301286
1394097_at	0.0112652	0.00116	-5.29711	-0.71946	-1.72972	Kcnip1	potassium voltage-gated channel interacting protein 1	0.301511
1372646_at	0.00226883	1.38e-05	-10.7929	3.91096	-1.72957	RGD1305645	similar to RIKEN cDNA 1500015O10	0.301542
1390981_at	0.0229149	0.0041	-4.20365	-2.0709	-1.72565	Eny2	ENY2, transcription and export complex 2 subunit	0.302363
1368380_at	0.0854566	0.05	-2.36913	-4.68868	-1.72483	Vtn	vitronectin	0.302534
1369972_at	0.00337239	5.09e-05	-8.8348	2.58736	-1.72381	Fbxo21	F-box protein 21	0.302747
1380883_at	0.00955479	0.000825	-5.62186	-0.35209	-1.72236			0.303052
1376165_at	0.0138735	0.00174	-4.93234	-1.15037	-1.72134	Slc24a3	solute carrier family 24 member 3	0.303266
1378856_at	0.013205	0.00158	-5.01721	-1.04836	-1.72042	Tceal6///Tceal3	transcription elongation factor A (SII)-like 6///transcription elongation factor A like 3	0.30346
1368255_at	0.00758026	0.000511	-6.09845	0.16052	-1.7203	Ntm	neurotrimin	0.303485
1370320_at	0.0673748	0.0299	-2.72404	-4.16287	-1.7187	Pbld2///Pbld1	phenazine biosynthesis-like protein domain containing 2///phenazine biosynthesis-like protein domain containing 1	0.303823
1369977_at	0.0163304	0.00233	-4.67732	-1.46341	-1.71819	Uchl1	ubiquitin C-terminal hydrolase L1	0.303929
1397542_at	0.0490661	0.0155	-3.18823	-3.48114	-1.71795			0.303981
1395339_at	0.014915	0.00198	-4.81825	-1.2892	-1.71438	Impact	impact RWD domain protein	0.304734
1373179_at	0.00363548	6.03e-05	-8.60609	2.41326	-1.71283	Btbd8	BTB (POZ) domain containing 8	0.305061
1371947_at	0.0222549	0.00392	-4.24197	-2.0205	-1.7121	Ndn	necdin, MAGE family member	0.305216
1380338_at	0.0208932	0.00352	-4.3293	-1.90646	-1.71148	Sh2d5	SH2 domain containing 5	0.305347
1369860_a_at	0.0567731	0.0208	-2.97878	-3.78695	-1.7089	Htr2c	5-hydroxytryptamine receptor 2C	0.305893
1368933_at	0.00597377	0.000267	-6.78695	0.84896	-1.70741	Adarb1	adenosine deaminase, RNA-specific, B1	0.30621
1385044_at	0.0460271	0.0137	-3.27996	-3.34848	-1.70705	Csrnp3	cysteine and serine rich nuclear protein 3	0.306285
1384471_at	0.0386054	0.00991	-3.51796	-3.00858	-1.70609			0.306491
1387406_at	0.0253963	0.00484	-4.07116	-2.24685	-1.70607	RGD1561897///Uhmk1	similar to Serine/threonine-protein kinase Kist (Kinase interacting with stathmin)///U2AF homology motif (UHM) kinase 1	0.306494
1367733_at	0.0136255	0.00168	-4.95962	-1.11746	-1.70517	Car2	carbonic anhydrase 2	0.306684
1374298_at	0.0241827	0.00449	-4.13144	-2.16647	-1.70471			0.306782
1375528_at	0.0814787	0.046	-2.42678	-4.60345	-1.7043	Pnpla8	patatin-like phospholipase domain containing 8	0.306869
1373336_at	0.016189	0.00229	-4.69111	-1.44622	-1.70424	Gprc5b	G protein-coupled receptor, class C, group 5, member B	0.306883
1393274_at	0.00430243	0.000112	-7.80626	1.76695	-1.70274	Ndufaf7	NADH:ubiquinone oxidoreductase complex assembly factor 7	0.307203
1375182_at	0.0148822	0.00197	-4.82124	-1.28554	-1.7012			0.307529
1384197_at	0.00972882	0.000854	-5.58808	-0.3896	-1.70035	Dlgap1	DLG associated protein 1	0.307711
1389164_at	0.00339676	5.18e-05	-8.81234	2.57046	-1.70017	Herc3	HECT and RLD domain containing E3 ubiquitin protein ligase 3	0.307749
1380308_at	0.0712553	0.0341	-2.63181	-4.29957	-1.69922	LOC100909866	uncharacterized LOC100909866	0.307952
1376829_at	0.00548416	0.000199	-7.11932	1.16087	-1.69911			0.307975
1381194_at	0.00443845	0.000122	-7.69673	1.67363	-1.69894			0.308012
1367787_at	0.0324115	0.00714	-3.76673	-2.66081	-1.69815	Ica1	islet cell autoantigen 1	0.308182
1379552_s_at	0.0319329	0.00696	-3.78562	-2.63474	-1.69735	Rundc3a	RUN domain containing 3A	0.308353
1390821_at	0.00145355	3.5e-06	-13.2714	5.24381	-1.69696	Pcdha11///Pcdhac2///Pcdhac1///Pcdha9///Pcdha7///Pcdha6///Pcdha5///Pcdha2///Pcdha1///Pcdha8///Pcdha3///Pcdha12///Pcdha10///Pcdha13///Pcdha4	protocadherin alpha 11///protocadherin alpha subfamily C, 2///protocadherin alpha subfamily C, 1///protocadherin alpha 9///protocadherin alpha 7///protocadherin alpha 6///protocadherin alpha 5///protocadherin alpha 2///protocadherin alpha 1///protocadherin alpha 8///protocadherin alpha 3///protocadherin alpha 12///protocadherin alpha 10///protocadherin alpha 13///protocadherin alpha 4	0.308435
1372335_at	0.0110094	0.00111	-5.33872	-0.67155	-1.69677	Reep2	receptor accessory protein 2	0.308476
1398425_at	0.0109966	0.0011	-5.34525	-0.66405	-1.69656	Fam110b	family with sequence similarity 110, member B	0.308521
1389511_s_at	0.00786097	0.000557	-6.00965	0.06733	-1.69621			0.308596
1368440_at	0.03223	0.00707	-3.7743	-2.65036	-1.6953	Slc3a1	solute carrier family 3 member 1	0.30879
1381976_at	0.016695	0.00242	-4.64449	-1.50441	-1.69405	Kif21a	kinesin family member 21A	0.309057
1380811_at	0.0212716	0.00363	-4.3041	-1.93924	-1.69393	Ptpn4	protein tyrosine phosphatase, non-receptor type 4	0.309083
1371140_a_at	0.00306421	3.17e-05	-9.50928	3.07549	-1.69164	Asic2	acid sensing ion channel subunit 2	0.309576
1381584_at	0.00709555	0.000418	-6.30548	0.3738	-1.69151			0.309602
1376278_at	0.0111203	0.00114	-5.31787	-0.69552	-1.69032			0.309859
1378197_at	0.00728733	0.000462	-6.20129	0.26716	-1.68983	Kifc2	kinesin family member C2	0.309963
1383390_at	0.0241051	0.00446	-4.13732	-2.15867	-1.68962	Amer2	APC membrane recruitment protein 2	0.310008
1374883_at	0.0160537	0.00225	-4.70549	-1.42834	-1.68931	Mtmr7	myotubularin related protein 7	0.310076
1383701_at	0.00507307	0.000167	-7.32533	1.34792	-1.68813			0.310328
1385799_at	0.00808643	0.000587	-5.95662	0.01119	-1.68748	Nxph1	neurexophilin 1	0.310468
1389137_at	0.0192857	0.00309	-4.43733	-1.76697	-1.68521	Cit	citron rho-interacting serine/threonine kinase	0.310957
1398500_at	0.00740794	0.000475	-6.17359	0.23857	-1.68393	Adgrf5	adhesion G protein-coupled receptor F5	0.311233
1369192_at	0.131727	0.0918	-1.95578	-5.29041	-1.68364	Cdkn1b	cyclin-dependent kinase inhibitor 1B	0.311297
1381644_at	0.0100231	0.000905	-5.53285	-0.45129	-1.68326			0.311379
1378237_at	0.00382617	7.15e-05	-8.37867	2.23556	-1.68264			0.311512
1374168_at	0.0377807	0.00953	-3.54674	-2.96794	-1.68246	Sphkap	SPHK1 interactor, AKAP domain containing	0.311552
1384124_at	0.00965566	0.00084	-5.60413	-0.37176	-1.68244	Snhg4	small nucleolar RNA host gene 4 (non-protein coding)	0.311555
1386641_at	0.0108778	0.00108	-5.36938	-0.6364	-1.68212	Hlf	HLF, PAR bZIP transcription factor	0.311624
1387286_at	0.0010757	1.7e-06	-14.7729	5.90967	-1.68203	Grm1	glutamate receptor, metabotropic 1	0.311644
1377091_at	0.0202259	0.00334	-4.37192	-1.8512	-1.67998	Prrt1	proline-rich transmembrane protein 1	0.312086
1384309_at	0.00868967	0.000678	-5.81334	-0.14243	-1.67862			0.312382
1384316_at	0.0212126	0.00361	-4.30802	-1.93413	-1.67846			0.312415
1387802_at	0.0166298	0.0024	-4.65148	-1.49567	-1.67745	Dlgap1	DLG associated protein 1	0.312635
1379708_at	0.0796904	0.044	-2.45729	-4.55829	-1.67718			0.312693
1375940_a_at	0.00658026	0.00033	-6.5573	0.62587	-1.67691	Kctd17	potassium channel tetramerization domain containing 17	0.312753
1385899_at	0.00316454	3.61e-05	-9.31899	2.94146	-1.67622	Trim16	tripartite motif-containing 16	0.312902
1386026_at	0.00609667	0.000278	-6.74495	0.80863	-1.67369	Tet1	tet methylcytosine dioxygenase 1	0.313452
1381185_at	0.00306421	3.18e-05	-9.50278	3.07096	-1.6733	Nfatc2	nuclear factor of activated T-cells 2	0.313536
1391852_at	0.0447008	0.0129	-3.32174	-3.28835	-1.67296			0.31361
1389155_at	0.00390687	7.89e-05	-8.24977	2.13275	-1.67275	Cbarp	CACN beta subunit associated regulatory protein	0.313655
1389725_at	0.0666904	0.0293	-2.73769	-4.14265	-1.67202	Tm7sf2	transmembrane 7 superfamily member 2	0.313813
1391097_at	0.00633513	0.000303	-6.65053	0.71721	-1.67068			0.314105
1396409_at	0.00458965	0.000131	-7.61396	1.60229	-1.67014	Dtnb	dystrobrevin, beta	0.314224
1378345_at	0.00459775	0.000132	-7.60263	1.59247	-1.66963			0.314334
1378808_at	0.0189661	0.00301	-4.45903	-1.73915	-1.66686			0.314937
1372140_at	0.00317861	4.31e-05	-9.06572	2.75864	-1.66582	Ccdc28a	coiled-coil domain containing 28A	0.315165
1395384_at	0.00720521	0.000439	-6.25503	0.32234	-1.6639	Usp31	ubiquitin specific peptidase 31	0.315586
1379405_at	0.0203387	0.00337	-4.36466	-1.8606	-1.66357	Arhgap35	Rho GTPase activating protein 35	0.315657
1383019_at	0.0148763	0.00197	-4.82201	-1.28459	-1.66335			0.315704
1373807_at	0.00329194	4.74e-05	-8.93462	2.66194	-1.66203	Vegfa	vascular endothelial growth factor A	0.315994
1387873_at	0.0790947	0.0432	-2.46861	-4.54151	-1.66109	Wfdc1	WAP four-disulfide core domain 1	0.3162
1390250_x_at	0.0161906	0.00229	-4.69083	-1.44657	-1.66092	LOC685152	ATPase, class I, type 8B, member 2	0.316238
1391342_at	0.00227586	1.43e-05	-10.7393	3.8783	-1.66016			0.316403
1376345_at	0.014043	0.00178	-4.90941	-1.17811	-1.65999	Caly	calcyon neuron-specific vesicular protein	0.316441
1387803_at	0.0116787	0.00125	-5.23262	-0.79422	-1.65969	Ppp2r2b	protein phosphatase 2, regulatory subunit B, beta	0.316507
1396119_at	0.0121368	0.00136	-5.15225	-0.88824	-1.65903			0.316651
1368902_at	0.0228077	0.00407	-4.21066	-2.06165	-1.65895	Pak3	p21 (RAC1) activated kinase 3	0.31667
1391911_at	0.00594833	0.000263	-6.80541	0.86662	-1.65848	LOC102553820	uncharacterized LOC102553820	0.316772
1395836_at	0.00905719	0.00074	-5.72719	-0.23613	-1.65795			0.316888
1373618_at	0.0196842	0.0032	-4.40834	-1.80421	-1.6575	Crebl2	cAMP responsive element binding protein-like 2	0.316988
1379903_at	0.0148112	0.00195	-4.82979	-1.27506	-1.65664			0.317176
1374833_at	0.0247401	0.00464	-4.10528	-2.20129	-1.65549			0.31743
1387817_at	0.00464528	0.000135	-7.57506	1.56852	-1.65435	Nsg1	neuron specific gene family member 1	0.317681
1377142_at	0.00381478	6.88e-05	-8.42972	2.27585	-1.65397	Trpm3	transient receptor potential cation channel, subfamily M, member 3	0.317765
1387926_at	0.0420971	0.0116	-3.40018	-3.17597	-1.65248	Sc5d	sterol-C5-desaturase	0.318093
1378304_at	0.01209	0.00135	-5.1609	-0.87808	-1.65201			0.318196
1393901_at	0.00233074	1.57e-05	-10.5826	3.78179	-1.65197	Runx1t1	RUNX1 translocation partner 1	0.318204
1375765_at	0.0105074	0.000994	-5.44338	-0.55213	-1.65169	Hpcal4	hippocalcin-like 4	0.318268
1373331_at	0.00613833	0.000282	-6.72686	0.79121	-1.65074	Lrsam1	leucine rich repeat and sterile alpha motif containing 1	0.318477
1386149_at	0.0054683	0.000197	-7.1319	1.17242	-1.64998			0.318644
1376280_at	0.0276738	0.00551	-3.96801	-2.38563	-1.64994	Wnk2	WNK lysine deficient protein kinase 2	0.318654
1392887_at	0.00320502	4.41e-05	-9.03418	2.7355	-1.64978			0.31869
1372443_at	0.0121368	0.00136	-5.15221	-0.88829	-1.64605	Lrp11	LDL receptor related protein 11	0.319513
1370431_at	0.0304646	0.00641	-3.84978	-2.54658	-1.64463	Syn2	synapsin II	0.319829
1369662_at	0.00477607	0.000142	-7.51629	1.5172	-1.64444	Scn2a	sodium voltage-gated channel alpha subunit 2	0.31987
1369358_a_at	0.0123167	0.0014	-5.12891	-0.91572	-1.64408	Hap1	huntingtin-associated protein 1	0.31995
1368098_a_at	0.0159418	0.00222	-4.71958	-1.41085	-1.64047	LOC688682///Snurf///Snrpn	similar to small nuclear ribonucleoparticle-associated protein///SNRPN upstream reading frame///small nuclear ribonucleoprotein polypeptide N	0.320752
1397523_at	0.00900414	0.00073	-5.74092	-0.22113	-1.64019	Lrp11	LDL receptor related protein 11	0.320814
1395447_at	0.0445636	0.0128	-3.32615	-3.282	-1.63975	Ermn	ermin	0.320912
1390777_at	0.0416948	0.0114	-3.41188	-3.15927	-1.63574	Sc5d	sterol-C5-desaturase	0.321805
1383777_at	0.00636903	0.000308	-6.63232	0.69945	-1.6354			0.321881
1388039_a_at	0.0298441	0.00621	-3.87438	-2.51292	-1.63432	Gabbr1	gamma-aminobutyric acid type B receptor subunit 1	0.322122
1388263_at	0.0720626	0.0351	-2.61232	-4.32847	-1.63407	Kcna6	potassium voltage-gated channel subfamily A member 6	0.322177
1391013_at	0.00597377	0.000267	-6.78846	0.85041	-1.63315			0.322384
1370205_at	0.0447496	0.013	-3.31944	-3.29164	-1.63242	Slco1c1	solute carrier organic anion transporter family, member 1c1	0.322547
1393220_at	0.00787924	0.00056	-6.00401	0.06138	-1.63109	Armc8	armadillo repeat containing 8	0.322844
1384468_at	0.0108519	0.00107	-5.37418	-0.63091	-1.62904			0.323303
1371542_at	0.00742078	0.000477	-6.16804	0.23283	-1.62883	Tuba4a	tubulin, alpha 4A	0.32335
1374699_at	0.00592277	0.000261	-6.81576	0.87651	-1.62876	Fam84a	family with sequence similarity 84, member A	0.323366
1368505_at	0.00865974	0.000673	-5.82083	-0.13432	-1.62871	Rgs4	regulator of G-protein signaling 4	0.323378
1390508_at	0.00572601	0.000236	-6.92589	0.9809	-1.62779	Paip2b	poly(A) binding protein interacting protein 2B	0.323583
1382182_at	0.00929196	0.000778	-5.67838	-0.28968	-1.6262	Hoxc9	homeobox C9	0.32394
1394362_at	0.0420265	0.0116	-3.40281	-3.1722	-1.62577	LOC100363248	Temporarily Assigned Gene name family member (tag-241)-like	0.324036
1389240_at	0.00709555	0.000418	-6.30605	0.37438	-1.62501			0.324209
1383826_at	0.00430474	0.000113	-7.79761	1.75963	-1.62476	Rab40b	Rab40b, member RAS oncogene family	0.324264
1375519_at	0.0291199	0.00597	-3.90591	-2.46992	-1.62325	Hba-a1	hemoglobin alpha, adult chain 1	0.324602
1398625_at	0.0146374	0.00191	-4.84799	-1.25282	-1.62264	Zcchc18	zinc finger, CCHC domain containing 18	0.324741
1369827_at	0.00994379	0.000892	-5.54689	-0.43557	-1.62242	Clstn3	calsyntenin 3	0.32479
1395509_at	0.00579077	0.000247	-6.8742	0.93209	-1.62193			0.3249
1374929_at	0.00131455	2.58e-06	-13.8894	5.52913	-1.62114	Ccdc126	coiled-coil domain containing 126	0.325078
1385584_at	0.0456145	0.0135	-3.29121	-3.33226	-1.61969			0.325406
1382467_at	0.0205651	0.00343	-4.35088	-1.87844	-1.61713	Bex1///Bex2	brain expressed, X-linked 1///brain expressed X-linked 2	0.325983
1372044_at	0.00290818	2.63e-05	-9.78556	3.26517	-1.61666	Tango2	transport and golgi organization 2 homolog	0.32609
1391007_s_at	0.00337301	5.11e-05	-8.83067	2.58426	-1.61646	Kcnj11	potassium voltage-gated channel subfamily J member 11	0.326135
1390262_a_at	0.0292103	0.00599	-3.90229	-2.47484	-1.61616	Agap3	ArfGAP with GTPase domain, ankyrin repeat and PH domain 3	0.326202
1381084_at	0.00572578	0.000236	-6.92865	0.9835	-1.61425			0.326635
1382785_at	0.0511983	0.017	-3.12172	-3.57784	-1.61424	Kif1a	kinesin family member 1A	0.326637
1384675_at	0.016791	0.00244	-4.63632	-1.51465	-1.61408	Apeg3	antisense paternally expressed gene 3	0.326674
1370555_at	0.0107297	0.00105	-5.39457	-0.60763	-1.61406	Nalcn	sodium leak channel, non-selective	0.326677
1376730_at	0.00780121	0.000541	-6.03963	0.09892	-1.61288	Pfdn2	prefoldin subunit 2	0.326946
1391447_at	0.00432572	0.000114	-7.78699	1.75062	-1.61265			0.326997
1379460_at	0.027571	0.00548	-3.97242	-2.37966	-1.61201	Sgip1	SH3-domain GRB2-like (endophilin) interacting protein 1	0.327143
1370584_a_at	0.0740226	0.0375	-2.56594	-4.39725	-1.61175	Adora1	adenosine A1 receptor	0.327202
1394290_at	0.00375133	6.61e-05	-8.4827	2.31742	-1.60887			0.327854
1374954_at	0.019492	0.00315	-4.42163	-1.78713	-1.60726	Hdac11	histone deacetylase 11	0.328221
1377421_at	0.0490333	0.0155	-3.18904	-3.47997	-1.60703			0.328274
1371618_s_at	0.0166668	0.00241	-4.64799	-1.50004	-1.60674	Tubb3	tubulin, beta 3 class III	0.328339
1375944_at	0.0170549	0.00251	-4.61116	-1.54622	-1.60642	Acss2	acyl-CoA synthetase short-chain family member 2	0.328412
1376042_at	0.0171051	0.00253	-4.60553	-1.5533	-1.60534	LOC100910723///Tsr2	pre-rRNA-processing protein TSR2 homolog///TSR2, 20S rRNA accumulation, homolog (S. cerevisiae)	0.328659
1387032_at	0.0147581	0.00194	-4.83497	-1.26873	-1.60414	Cck	cholecystokinin	0.328931
1389665_at	0.0278122	0.00555	-3.96252	-2.39306	-1.60283	Habp4	hyaluronan binding protein 4	0.32923
1374724_at	0.0248713	0.00468	-4.09803	-2.21096	-1.59995	Mapk4	mitogen-activated protein kinase 4	0.329888
1390766_at	0.0141319	0.0018	-4.90051	-1.1889	-1.59861	Tuba8	tubulin, alpha 8	0.330194
1391944_at	0.0072352	0.000447	-6.23466	0.30147	-1.59835	Fam184a	family with sequence similarity 184, member A	0.330255
1387128_at	0.00248569	1.79e-05	-10.3785	3.65363	-1.59704	Adcy3	adenylate cyclase 3	0.330554
1393099_at	0.0106107	0.00102	-5.4198	-0.5789	-1.59694	Cox11	COX11 cytochrome c oxidase copper chaperone	0.330577
1369772_at	0.0411122	0.0111	-3.43395	-3.1278	-1.59605	Slc6a9	solute carrier family 6 member 9	0.330781
1372118_at	0.0162748	0.00231	-4.68325	-1.45601	-1.5956	Nsg2	neuron specific gene family member 2	0.330884
1372532_at	0.0128427	0.0015	-5.06324	-0.99347	-1.59249	Pitpnm2	phosphatidylinositol transfer protein, membrane-associated 2	0.331599
1374315_at	0.00658838	0.000333	-6.5464	0.61512	-1.59143			0.331842
1373839_at	0.0265322	0.00519	-4.01558	-2.32142	-1.59022	Igdcc4	immunoglobulin superfamily, DCC subclass, member 4	0.332121
1374910_at	0.0180587	0.00278	-4.52666	-1.65295	-1.59012			0.332145
1375890_at	0.0136489	0.00169	-4.95733	-1.12022	-1.58977	Dact3	dishevelled-binding antagonist of beta-catenin 3	0.332225
1385901_at	0.0450456	0.0131	-3.3103	-3.30479	-1.58859	Ptdss2	phosphatidylserine synthase 2	0.332497
1383637_at	0.0481549	0.0149	-3.21519	-3.44206	-1.58786	Klf12	Kruppel-like factor 12	0.332665
1376661_at	0.0350266	0.00825	-3.65618	-2.81435	-1.58773	Kazn	kazrin, periplakin interacting protein	0.332695
1387505_at	0.0214001	0.00366	-4.29751	-1.94784	-1.58709	Gnai1	G protein subunit alpha i1	0.332843
1378026_at	0.00433359	0.000117	-7.75648	1.72468	-1.58627			0.333031
1385046_at	0.0106069	0.00102	-5.4209	-0.57764	-1.58601	Nxpe3	neurexophilin and PC-esterase domain family, member 3	0.333091
1381296_at	0.0148433	0.00196	-4.82623	-1.27943	-1.58534			0.333246
1391687_at	0.0176965	0.00269	-4.55337	-1.61909	-1.584	Dtna	dystrobrevin, alpha	0.333556
1385108_at	0.0240778	0.00445	-4.13913	-2.15626	-1.58088			0.334278
1388689_at	0.0220145	0.00385	-4.25665	-2.00124	-1.57733	Acyp2	acylphosphatase 2	0.335101
1369649_at	0.0253918	0.00484	-4.07167	-2.24617	-1.57673	Cacna2d1	calcium voltage-gated channel auxiliary subunit alpha2delta 1	0.33524
1370869_at	0.0129665	0.00153	-5.04382	-1.01659	-1.57586	Bcat1	branched chain amino acid transaminase 1	0.335443
1383331_at	0.0331651	0.00747	-3.73149	-2.70958	-1.57561			0.335501
1398447_at	0.0219764	0.00383	-4.25972	-1.99722	-1.5746	Igip	IgA-inducing protein	0.335737
1391829_at	0.0452302	0.0132	-3.30452	-3.3131	-1.57453	Fsd1l	fibronectin type III and SPRY domain containing 1-like	0.335752
1383084_at	0.0167248	0.00243	-4.6414	-1.50828	-1.57419	Ttll7	tubulin tyrosine ligase like 7	0.335831
1387088_at	0.105692	0.0685	-2.15505	-5.003	-1.57229	Gal	galanin and GMAP prepropeptide	0.336275
1368878_at	0.0152441	0.00205	-4.7854	-1.32954	-1.572	Idi1	isopentenyl-diphosphate delta isomerase 1	0.336342
1395373_at	0.00402781	9.04e-05	-8.07543	1.99122	-1.56959			0.336904
1369373_at	0.0862258	0.0508	-2.35871	-4.70406	-1.56801	Fgfr3	fibroblast growth factor receptor 3	0.337273
1372260_at	0.00495655	0.000153	-7.42788	1.43931	-1.56695	Rogdi	rogdi homolog	0.337522
1389687_at	0.0172801	0.00258	-4.58959	-1.57336	-1.56692			0.337527
1369687_at	0.011308	0.00117	-5.29099	-0.72653	-1.56654	Kcnab3	potassium voltage-gated channel subfamily A regulatory beta subunit 3	0.337617
1379907_at	0.0412624	0.0112	-3.42737	-3.13718	-1.56627	Hpcal4	hippocalcin-like 4	0.337681
1383870_at	0.0203387	0.00337	-4.36475	-1.86048	-1.56523	Hoxb6	homeo box B6	0.337925
1377868_at	0.0160797	0.00226	-4.70316	-1.43124	-1.56513	Gprasp2	G protein-coupled receptor associated sorting protein 2	0.337947
1388451_at	0.0129094	0.00152	-5.05148	-1.00747	-1.56505			0.337967
1376808_at	0.0112377	0.00116	-5.30023	-0.71587	-1.56413			0.338182
1380143_at	0.0376672	0.00949	-3.55026	-2.96296	-1.56308			0.338428
1385881_at	0.00989065	0.00088	-5.55982	-0.42111	-1.56233	Gatsl2	GATS protein-like 2	0.338603
1392769_at	0.0332279	0.0075	-3.72833	-2.71396	-1.56158	Arxes2	adipocyte-related X-chromosome expressed sequence 2	0.338779
1380884_at	0.0276465	0.0055	-3.96917	-2.38406	-1.5605			0.339033
1395986_at	0.00825979	0.000609	-5.9199	-0.02792	-1.55941	Slit2	slit guidance ligand 2	0.339289
1384233_at	0.0106868	0.00104	-5.40308	-0.59793	-1.55875			0.339444
1393163_at	0.0191586	0.00306	-4.44603	-1.7558	-1.55871	Kcnc4	potassium voltage-gated channel subfamily C member 4	0.339454
1371062_at	0.0258466	0.00497	-4.04927	-2.27617	-1.55869	Aldh5a1	aldehyde dehydrogenase 5 family, member A1	0.339458
1379894_at	0.00786097	0.000556	-6.01096	0.06872	-1.55779	RGD1310110	similar to 3632451O06Rik protein	0.339672
1391249_at	0.0268489	0.00528	-4.00131	-2.34065	-1.55693	RGD1312005	similar to DD1	0.339873
1393250_at	0.00626609	0.000296	-6.67582	0.7418	-1.55483	Ackr1	atypical chemokine receptor 1	0.340367
1384043_at	0.0313645	0.00676	-3.80865	-2.60302	-1.55404			0.340555
1377673_at	0.00812251	0.000592	-5.94911	0.0032	-1.55316	Ccdc85c	coiled-coil domain containing 85C	0.340764
1375582_at	0.00317086	4.22e-05	-9.09541	2.78033	-1.55291	Zfhx4	zinc finger homeobox 4	0.340821
1367977_at	0.00390687	7.95e-05	-8.2409	2.12562	-1.55248	Snca	synuclein alpha	0.340924
1375050_at	0.0134362	0.00163	-4.9871	-1.08443	-1.5514	Gprin1	G protein-regulated inducer of neurite outgrowth 1	0.341178
1378396_at	0.0131719	0.00157	-5.0218	-1.04286	-1.55061			0.341367
1387327_at	0.0351394	0.00831	-3.65088	-2.82175	-1.5502	Khdrbs2	KH RNA binding domain containing, signal transduction associated 2	0.341463
1367894_at	0.0176784	0.00268	-4.55645	-1.61519	-1.54998	Insig1	insulin induced gene 1	0.341516
1382422_at	0.0144994	0.00187	-4.86494	-1.23215	-1.54781			0.342029
1372065_at	0.0130726	0.00155	-5.03199	-1.0307	-1.54701	Art3	ADP-ribosyltransferase 3	0.342219
1396058_at	0.00667135	0.000346	-6.50586	0.57502	-1.54686	Igip	IgA-inducing protein	0.342253
1394575_at	0.00441718	0.000121	-7.70782	1.68313	-1.54685	Gnal	G protein subunit alpha L	0.342257
1372716_at	0.00722639	0.000443	-6.24481	0.31187	-1.54486	RGD1308601	similar to hypothetical protein	0.34273
1387368_at	0.0113215	0.00117	-5.28949	-0.72827	-1.54436	Mras	muscle RAS oncogene homolog	0.342848
1395707_at	0.0187979	0.00297	-4.4711	-1.72372	-1.54421	Fsd1l	fibronectin type III and SPRY domain containing 1-like	0.342883
1386922_at	0.00689648	0.000385	-6.39338	0.46269	-1.54045	Car2	carbonic anhydrase 2	0.343779
1377648_at	0.00723112	0.000445	-6.24055	0.3075	-1.54034	Fam120b	family with sequence similarity 120B	0.343804
1398454_at	0.00515977	0.000174	-7.27702	1.30448	-1.53972			0.343951
1390240_at	0.00422716	0.000107	-7.86831	1.81929	-1.5387			0.344195
1382478_at	0.00305053	3.02e-05	-9.5769	3.12245	-1.53863	Btbd3	BTB domain containing 3	0.344212
1371018_at	0.0253493	0.00482	-4.07473	-2.24207	-1.53809	Celsr2	cadherin, EGF LAG seven-pass G-type receptor 2	0.34434
1392148_at	0.0112353	0.00116	-5.30091	-0.71507	-1.53716			0.344563
1398446_at	0.00433076	0.000115	-7.77773	1.74276	-1.53649	Fam189b	family with sequence similarity 189, member B	0.344722
1377646_at	0.0341456	0.00791	-3.68774	-2.77034	-1.5361			0.344816
1388738_at	0.0223855	0.00395	-4.23527	-2.02929	-1.53539	Atrnl1	attractin like 1	0.344986
1389206_at	0.0136032	0.00168	-4.962	-1.11459	-1.53442	Efr3b	EFR3 homolog B	0.345219
1391348_at	0.0325211	0.00718	-3.76175	-2.66769	-1.53379	Pank3	pantothenate kinase 3	0.345368
1380280_at	0.0354191	0.00844	-3.63896	-2.83841	-1.53266			0.345639
1368272_at	0.0145303	0.00189	-4.85892	-1.23949	-1.53083	Got1	glutamic-oxaloacetic transaminase 1	0.346078
1367996_a_at	0.00830541	0.000614	-5.91114	-0.03727	-1.53036	Adgrl1	adhesion G protein-coupled receptor L1	0.34619
1378629_at	0.00993365	0.000889	-5.54929	-0.43288	-1.53006	Satb1	SATB homeobox 1	0.346263
1377980_at	0.0165457	0.00238	-4.65882	-1.48649	-1.52981	Vstm2l	V-set and transmembrane domain containing 2 like	0.346324
1377498_at	0.00432572	0.000114	-7.78493	1.74887	-1.52947	Ampd2	adenosine monophosphate deaminase 2	0.346406
1382908_at	1.092e-05	1.4e-09	-41.6364	10.5789	-1.5282	Epha4	Eph receptor A4	0.34671
1373378_at	0.00555175	0.000209	-7.06624	1.1119	-1.52706	Agtpbp1	ATP/GTP binding protein 1	0.346984
1380385_at	0.0563408	0.0205	-2.98875	-3.77231	-1.52652	Ccdc136	coiled-coil domain containing 136	0.347114
1393084_at	0.0873653	0.0519	-2.34429	-4.72534	-1.52621	Hrasls	HRAS-like suppressor	0.347188
1388919_at	0.00207662	9.7e-06	-11.3879	4.2617	-1.52599			0.347241
1379332_at	0.0115201	0.00121	-5.25624	-0.76678	-1.52587	Fbxw7	F-box and WD repeat domain containing 7	0.347271
1380023_at	0.00208918	1e-05	-11.3329	4.23017	-1.5256	Senp2	Sumo1/sentrin/SMT3 specific peptidase 2	0.347335
1384287_at	0.00634093	0.000304	-6.64733	0.71409	-1.52559			0.347337
1376784_at	0.00498164	0.000157	-7.39406	1.4093	-1.52445	Fnbp1	formin binding protein 1	0.347611
1369022_at	0.0040883	9.72e-05	-7.9831	1.9151	-1.52436	Svop	SV2 related protein	0.347633
1376901_a_at	0.0145516	0.00189	-4.85619	-1.24282	-1.52338	Elfn2	extracellular leucine-rich repeat and fibronectin type III domain containing 2	0.34787
1377061_at	0.0113906	0.00119	-5.27587	-0.74401	-1.52272	Arhgap32	Rho GTPase activating protein 32	0.34803
1368020_at	0.0278782	0.00557	-3.95942	-2.39725	-1.51991	Mvd	mevalonate diphosphate decarboxylase	0.348709
1395694_at	0.0040883	9.77e-05	-7.97788	1.91077	-1.51972	Fbxo9	f-box protein 9	0.348753
1368013_at	0.0501922	0.0163	-3.15227	-3.53337	-1.51954	Ddit4l///Ddit4l2	DNA-damage-inducible transcript 4-like///DNA-damage-inducible transcript 4-like 2	0.348797
1372226_at	0.00874431	0.000686	-5.80106	-0.15572	-1.5184			0.349074
1376747_at	0.0519331	0.0175	-3.10163	-3.60713	-1.51796			0.34918
1398412_at	0.0223448	0.00394	-4.2374	-2.0265	-1.51681	Rnf182	ring finger protein 182	0.349458
1369212_s_at	0.0106585	0.00103	-5.40864	-0.5916	-1.51667	Epb41l1	erythrocyte membrane protein band 4.1-like 1	0.349491
1370625_at	0.0158865	0.0022	-4.72562	-1.40336	-1.51596	Faim2	Fas apoptotic inhibitory molecule 2	0.349664
1389737_at	0.108747	0.0711	-2.12926	-5.04055	-1.51495	Dtna	dystrobrevin, alpha	0.349909
1388146_at	0.0229468	0.00412	-4.20085	-2.07459	-1.51472	LOC100912222	uncharacterized LOC100912222	0.349964
1382118_at	0.0216697	0.00374	-4.27969	-1.9711	-1.51454	Apeg3	antisense paternally expressed gene 3	0.350008
1395121_at	0.107699	0.0702	-2.13845	-5.02718	-1.51369			0.350214
1371793_at	0.0150285	0.002	-4.80782	-1.30199	-1.51344	Ufsp1	UFM1-specific peptidase 1	0.350276
1369213_at	0.00495286	0.000153	-7.43139	1.44242	-1.51323	L1cam	L1 cell adhesion molecule	0.350327
1372289_at	0.00478735	0.000143	-7.51006	1.51174	-1.51185	Slc25a12	solute carrier family 25 member 12	0.350662
1399040_at	0.00826274	0.000609	-5.91911	-0.02876	-1.51089	Gba2	glucosidase beta 2	0.350895
1392909_at	0.0166644	0.00241	-4.6487	-1.49915	-1.5103			0.351039
1395294_at	0.00363971	6.06e-05	-8.59964	2.40828	-1.50944			0.351247
1390440_at	0.00857203	0.000663	-5.83585	-0.11811	-1.50935	Slc9a6	solute carrier family 9 member A6	0.351269
1380272_at	0.00191527	7.97e-06	-11.7317	4.45486	-1.50926			0.351291
1398627_at	0.00430243	0.000112	-7.80576	1.76653	-1.50829	Mpp6	membrane palmitoylated protein 6	0.351527
1367762_at	0.0179722	0.00276	-4.53318	-1.64467	-1.50734	Sst	somatostatin	0.351759
1391486_at	0.0119569	0.00131	-5.18537	-0.84938	-1.50691			0.351864
1376495_at	0.0100301	0.000915	-5.52237	-0.46304	-1.5055	Sptb	spectrin, beta, erythrocytic	0.352207
1387698_at	0.00410809	9.93e-05	-7.95738	1.89374	-1.50391	Kcnj11	potassium voltage-gated channel subfamily J member 11	0.352596
1368484_at	0.00480275	0.000144	-7.50347	1.50596	-1.50368	Abcb9	ATP binding cassette subfamily B member 9	0.352653
1379336_at	0.00317075	4.13e-05	-9.12537	2.80216	-1.50274			0.352883
1372781_at	0.00587642	0.000258	-6.82857	0.88873	-1.50258	Wdr47	WD repeat domain 47	0.352923
1384734_at	0.0167854	0.00244	-4.63717	-1.51358	-1.50256	Ncam2	neural cell adhesion molecule 2	0.352927
1397194_at	0.00686056	0.000371	-6.42998	0.49941	-1.50197	Tmx4	thioredoxin-related transmembrane protein 4	0.353072
1384925_at	0.00930312	0.000781	-5.67408	-0.2944	-1.50099	LOC100912219	uncharacterized LOC100912219	0.35331
1377431_at	0.00833307	0.000619	-5.90325	-0.04571	-1.49933	Dpcd	deleted in primary ciliary dyskinesia	0.353718
1389084_at	0.0639857	0.0267	-2.80325	-4.04565	-1.49932	LOC100912167	uncharacterized LOC100912167	0.35372
1371731_at	0.0137868	0.00171	-4.94408	-1.13619	-1.49901	Mest	mesoderm specific transcript	0.353796
1378547_at	0.0205606	0.00343	-4.35122	-1.878	-1.49772			0.354113
1393636_at	0.00052423	4.05e-07	-18.2617	7.15275	-1.49765			0.354129
1378796_at	0.0239346	0.0044	-4.14687	-2.14598	-1.49711	Omg	oligodendrocyte-myelin glycoprotein	0.354262
1377518_at	0.0466693	0.014	-3.26022	-3.37695	-1.49653	Camk1g	calcium/calmodulin-dependent protein kinase IG	0.354406
1395249_at	0.0293331	0.00604	-3.89677	-2.48236	-1.49392	Snhg11	small nucleolar RNA host gene 11	0.355047
1386296_at	0.00326054	4.63e-05	-8.96541	2.68478	-1.49334	2018-09-08	septin 8	0.355189
1387387_at	0.00227586	1.44e-05	-10.7212	3.86724	-1.49282	Hpca	hippocalcin	0.355316
1373217_at	0.0139043	0.00175	-4.92674	-1.15714	-1.49267	Ehbp1	EH domain binding protein 1	0.355355
1377681_at	0.00991777	0.000885	-5.55358	-0.42809	-1.49265			0.35536
1368170_at	0.0166575	0.0024	-4.64961	-1.49801	-1.49186	Slc6a1	solute carrier family 6 member 1	0.355555
1385215_at	0.0139876	0.00176	-4.91828	-1.16737	-1.48914	Runx1t1	RUNX1 translocation partner 1	0.356224
1370873_at	0.00569505	0.000227	-6.96867	1.02107	-1.48883	Calm2///Calm3///Calm1	calmodulin 2///calmodulin 3///calmodulin 1	0.356302
1396381_at	0.0467776	0.0141	-3.25712	-3.38142	-1.48863	Kiaa0895l	hypothetical protein LOC688736	0.356351
1395792_at	0.0137575	0.00171	-4.94684	-1.13287	-1.48817	Pcbp2	poly(rC) binding protein 2	0.356465
1377786_at	0.0208893	0.00352	-4.32967	-1.90597	-1.48754			0.356621
1379753_at	0.0138435	0.00173	-4.93651	-1.14533	-1.4868	Pex5l	peroxisomal biogenesis factor 5-like	0.356802
1378755_at	0.0184143	0.00287	-4.49939	-1.68762	-1.48626	Fndc10	fibronectin type III domain containing 10	0.356937
1389556_at	0.013842	0.00173	-4.93769	-1.14391	-1.4859	Kifap3	kinesin-associated protein 3	0.357026
1371877_at	0.00191285	7.58e-06	-11.8188	4.50271	-1.48563	LOC102553347///Dexi	uncharacterized LOC102553347///dexamethasone-induced transcript	0.357094
1387693_a_at	0.0379729	0.00963	-3.53923	-2.97853	-1.48508	Slc6a9	solute carrier family 6 member 9	0.357229
1395556_at	0.0423675	0.0117	-3.39228	-3.18725	-1.48444	Fam168b	family with sequence similarity 168, member B	0.357388
1392501_at	0.0138609	0.00173	-4.9336	-1.14885	-1.48433			0.357413
1390558_at	0.0116747	0.00124	-5.23398	-0.79264	-1.48362	Stau2	staufen double-stranded RNA binding protein 2	0.357591
1386911_at	0.0138836	0.00174	-4.93101	-1.15198	-1.4829	Atp1a2	ATPase Na+/K+ transporting subunit alpha 2	0.357768
1389906_at	0.00743989	0.000482	-6.15709	0.2215	-1.48272	Fdft1	farnesyl diphosphate farnesyl transferase 1	0.357815
1396337_at	0.00999716	0.000901	-5.53701	-0.44663	-1.48156			0.358102
1389464_at	0.00226902	1.4e-05	-10.7716	3.89802	-1.48137	Lnx1	ligand of numb-protein X 1	0.358148
1375305_at	0.0593033	0.0228	-2.91298	-3.88371	-1.48092	Snhg11	small nucleolar RNA host gene 11	0.358261
1381026_at	0.00786097	0.000556	-6.01175	0.06955	-1.48079			0.358292
1385620_at	0.00756972	0.000506	-6.10843	0.17093	-1.48074	Hsph1	heat shock protein family H (Hsp110) member 1	0.358306
1367835_at	0.0123167	0.00139	-5.13012	-0.91429	-1.47962	Pcsk1n	proprotein convertase subtilisin/kexin type 1 inhibitor	0.358583
1368247_at	0.0835876	0.048	-2.39732	-4.64703	-1.4784	Hspa1b///Hspa1a	heat shock 70kD protein 1B (mapped)///heat shock 70kD protein 1A	0.358886
1384453_at	0.00692639	0.000389	-6.3809	0.45013	-1.47812			0.358957
1392013_at	0.0441019	0.0126	-3.33811	-3.26483	-1.4779			0.359011
1384716_at	0.00185185	6.13e-06	-12.2023	4.70871	-1.47737	Syt1	synaptotagmin 1	0.359142
1377957_at	0.00354015	5.82e-05	-8.65383	2.44998	-1.47689			0.359263
1385014_at	0.00883996	0.000702	-5.77839	-0.18032	-1.47635	Nudt10	nudix (nucleoside diphosphate linked moiety X)-type motif 10	0.359397
1393074_at	0.00839119	0.000638	-5.87338	-0.07772	-1.47628	LOC100912566///RGD1563072	UPF0500 protein C1orf216 homolog///similar to hypothetical protein FLJ38984	0.359414
1368047_at	0.0159418	0.00222	-4.71934	-1.41115	-1.47609	Slc13a3	solute carrier family 13 member 3	0.359463
1369886_a_at	0.00260734	2.14e-05	-10.0997	3.47403	-1.4746	Cabp1	calcium binding protein 1	0.359833
1369957_at	0.0100521	0.000919	-5.51803	-0.46791	-1.47447	Rgs5	regulator of G-protein signaling 5	0.359864
1394820_at	0.00688585	0.000376	-6.41789	0.4873	-1.47425	Clpb	ClpB homolog, mitochondrial AAA ATPase chaperonin	0.359921
1370550_at	0.0328526	0.00735	-3.74467	-2.69132	-1.47404	Lsamp	limbic system-associated membrane protein	0.359973
1384942_at	0.00742163	0.000478	-6.16549	0.2302	-1.47348	Lrfn5	leucine rich repeat and fibronectin type III domain containing 5	0.360113
1382626_at	0.0207727	0.00348	-4.33737	-1.89597	-1.47334			0.360149
1368275_at	0.00897344	0.000726	-5.74579	-0.21581	-1.47325	Msmo1	methylsterol monooxygenase 1	0.360171
1393000_at	0.0151096	0.00202	-4.80122	-1.31009	-1.4732	LOC100910792	amphiphysin-like	0.360182
1371840_at	0.0155897	0.00214	-4.75003	-1.37315	-1.47172	S1pr1	sphingosine-1-phosphate receptor 1	0.360553
1398581_at	0.00114776	2.1e-06	-14.3184	5.71777	-1.4712			0.360683
1385868_at	0.00572134	0.000234	-6.93702	0.99138	-1.47008			0.360963
1368865_at	0.00609667	0.000278	-6.74453	0.80823	-1.4692	Synpr	synaptoporin	0.361182
1393793_at	0.0522065	0.0177	-3.09334	-3.61922	-1.46899			0.361235
1388152_at	0.0207528	0.00348	-4.33896	-1.8939	-1.46879	Map2	microtubule-associated protein 2	0.361286
1384153_at	0.0486403	0.0153	-3.19993	-3.46417	-1.46842	Jakmip2	janus kinase and microtubule interacting protein 2	0.361377
1391153_at	5.259e-05	1.01e-08	-31.2624	9.67375	-1.46667			0.361817
1372390_at	0.0166879	0.00241	-4.64531	-1.50339	-1.46615	Apeg3	antisense paternally expressed gene 3	0.361947
1387171_at	0.016597	0.00239	-4.65555	-1.49058	-1.46523	Gria2	glutamate ionotropic receptor AMPA type subunit 2	0.362179
1382517_at	0.0405093	0.0108	-3.45402	-3.09923	-1.4641			0.362462
1373783_at	0.0132121	0.00158	-5.01642	-1.0493	-1.4621			0.362963
1390896_at	0.0147141	0.00193	-4.83973	-1.26291	-1.461	Anks1b	ankyrin repeat and sterile alpha motif domain containing 1B	0.363242
1372580_at	0.00498164	0.000158	-7.38828	1.40416	-1.46055	Madd	MAP-kinase activating death domain	0.363353
1385008_at	0.0120806	0.00134	-5.16341	-0.87513	-1.46026			0.363426
1391186_at	0.010415	0.000977	-5.45981	-0.53353	-1.45898			0.36375
1370970_at	0.0109966	0.0011	-5.34428	-0.66516	-1.4587	Kcnj14	potassium voltage-gated channel subfamily J member 14	0.363821
1383345_at	0.0123115	0.00139	-5.13183	-0.91228	-1.45798			0.364003
1398721_at	0.0301664	0.00632	-3.86129	-2.53082	-1.45791	Fsd1	fibronectin type III and SPRY domain containing 1	0.364021
1387148_at	0.0159418	0.00222	-4.719	-1.41157	-1.45774	Gprasp1	G protein-coupled receptor associated sorting protein 1	0.364063
1368443_at	0.0343963	0.00802	-3.67774	-2.78428	-1.45752	Necab2	N-terminal EF-hand calcium binding protein 2	0.364119
1391300_at	0.0335627	0.00768	-3.71033	-2.73893	-1.45741	Mta3	metastasis associated 1 family, member 3	0.364148
1392506_at	0.0141033	0.00179	-4.90358	-1.18518	-1.45735	Cryzl1	crystallin zeta like 1	0.364162
1384543_at	0.036919	0.00915	-3.57801	-2.92389	-1.4571	LOC100910821	uncharacterized LOC100910821	0.364226
1398659_at	0.0128854	0.00151	-5.0581	-0.99959	-1.4557	Vwc2	von Willebrand factor C domain containing 2	0.364579
1372682_at	0.0209357	0.00353	-4.32684	-1.90965	-1.45475	Tmem246	transmembrane protein 246	0.364819
1390051_at	0.0220245	0.00385	-4.25598	-2.00212	-1.45451	Mtus2	microtubule associated tumor suppressor candidate 2	0.36488
1368704_a_at	0.0147615	0.00194	-4.83451	-1.26929	-1.4544	Cspg5	chondroitin sulfate proteoglycan 5	0.364908
1385124_at	0.0101635	0.000933	-5.50332	-0.48445	-1.45413	Trib2	tribbles pseudokinase 2	0.364974
1394456_at	0.00757441	0.000507	-6.10484	0.16719	-1.45403	Thrb	thyroid hormone receptor beta	0.365001
1378356_at	0.00222299	1.28e-05	-10.9236	3.98987	-1.45326	Slc24a4	solute carrier family 24 member 4	0.365194
1383807_at	0.0162642	0.00231	-4.68453	-1.45441	-1.45251	Tbc1d19	TBC1 domain family, member 19	0.365385
1369177_at	0.00411604	0.0001	-7.94225	1.88115	-1.45204	Pi4k2a	phosphatidylinositol 4-kinase type 2 alpha	0.365503
1391802_at	0.00410009	9.87e-05	-7.96382	1.89909	-1.45141			0.365664
1391445_at	0.0171274	0.00254	-4.60368	-1.55562	-1.45087			0.3658
1372104_at	0.0116804	0.00125	-5.23153	-0.79549	-1.45004			0.366011
1385547_at	0.0284772	0.00576	-3.93283	-2.43331	-1.44991	Ermn	ermin	0.366045
1370146_at	0.0137255	0.0017	-4.95035	-1.12864	-1.44937	Glrb	glycine receptor, beta	0.36618
1382423_at	0.00605487	0.000273	-6.76471	0.82763	-1.44866			0.366362
1389514_at	0.0169706	0.00249	-4.62038	-1.53463	-1.4481	Lingo1	leucine rich repeat and Ig domain containing 1	0.366504
1370430_at	0.0286961	0.00584	-3.92281	-2.44692	-1.44799	LOC102556832///Lmo3	LIM domain only protein 3-like///LIM domain only 3	0.366533
1391672_at	0.03548	0.00847	-3.63603	-2.8425	-1.4468			0.366834
1390883_at	0.00720521	0.000436	-6.26256	0.33003	-1.44611	Akap11	A-kinase anchoring protein 11	0.36701
1398433_at	0.0141932	0.00181	-4.89463	-1.19604	-1.44608			0.367017
1378457_at	0.0143623	0.00185	-4.8766	-1.21796	-1.44526	Thrb	thyroid hormone receptor beta	0.367227
1392823_at	0.0631192	0.0259	-2.82476	-4.01386	-1.44475	Snhg11	small nucleolar RNA host gene 11	0.367357
1368682_at	0.0072197	0.000441	-6.25039	0.31758	-1.44453	Sv2a	synaptic vesicle glycoprotein 2a	0.367412
AFFX_Rat_Hexokinase_5_at	0.0360495	0.00877	-3.60964	-2.87947	-1.44215	Hk1	hexokinase 1	0.36802
1371102_x_at	0.0154415	0.0021	-4.76709	-1.35209	-1.44207	LOC100134871///LOC689064	beta globin minor gene///beta-globin	0.368038
1378359_at	0.00320502	4.45e-05	-9.02225	2.72674	-1.4411	LOC100910054	NF-kappa-B-repressing factor-like	0.368287
1377273_at	0.00625282	0.000295	-6.67981	0.74568	-1.44099	Whsc1	Wolf-Hirschhorn syndrome candidate 1	0.368315
1369839_at	0.00826715	0.00061	-5.91814	-0.0298	-1.44071	LOC100910792///LOC100909679///Amph	amphiphysin-like///amphiphysin-like///amphiphysin	0.368387
1392705_at	0.0416158	0.0114	-3.41535	-3.15431	-1.43956	Slc9a6	solute carrier family 9 member A6	0.368679
1375851_at	0.00664602	0.000344	-6.51235	0.58146	-1.43916	Klhl8	kelch-like family member 8	0.368783
1392196_at	0.0224742	0.00398	-4.22954	-2.03682	-1.43887			0.368856
1376490_at	0.00625282	0.000295	-6.68001	0.74587	-1.43846	Sgtb	small glutamine rich tetratricopeptide repeat containing beta	0.368962
1386119_at	0.00598423	0.000268	-6.78262	0.84482	-1.43821			0.369026
1382914_at	0.00230742	1.48e-05	-10.6777	3.84058	-1.43805			0.369066
1374389_at	0.0423721	0.0117	-3.39203	-3.18761	-1.4371	Gucy1b3	guanylate cyclase 1 soluble subunit beta 3	0.369308
1394601_at	0.0186993	0.00294	-4.47754	-1.71549	-1.43586			0.369626
1370966_at	0.00959229	0.000829	-5.61663	-0.35788	-1.43566	Hcn2	hyperpolarization activated cyclic nucleotide-gated potassium channel 2	0.369678
1374622_at	0.0609528	0.0242	-2.87153	-3.94482	-1.43563	Amot	angiomotin	0.369686
1376441_at	0.014043	0.00178	-4.90916	-1.17842	-1.43554	Pcnx4	pecanex homolog 4 (Drosophila)	0.369709
1389169_at	0.00534633	0.000188	-7.1835	1.21965	-1.43498	Pgrmc2	progesterone receptor membrane component 2	0.369853
1385543_at	0.0135857	0.00168	-4.96407	-1.1121	-1.4347	Akap10	A-kinase anchoring protein 10	0.369924
1383399_at	0.00926821	0.000774	-5.68369	-0.28383	-1.43437			0.370009
1376463_at	0.0168705	0.00246	-4.63039	-1.52208	-1.43372			0.370175
1374445_at	0.00954359	0.000823	-5.62371	-0.35004	-1.43356	Gpr162	G protein-coupled receptor 162	0.370217
1389786_at	0.00046975	3.02e-07	-19.0622	7.3898	-1.43322			0.370303
1387529_a_at	0.0317083	0.00689	-3.79403	-2.62315	-1.4325	Tagln3	transgelin 3	0.370489
1378083_at	0.0145737	0.0019	-4.85442	-1.24498	-1.43153			0.370737
1382479_at	0.027571	0.00548	-3.97274	-2.37923	-1.43135	Lrrc4c	leucine rich repeat containing 4C	0.370783
1367774_at	0.0274971	0.00546	-3.97599	-2.37483	-1.4305	Gsta1	glutathione S-transferase alpha 1	0.371003
1384703_at	0.0113649	0.00118	-5.28154	-0.73746	-1.42881			0.371437
1367851_at	0.0476319	0.0146	-3.23128	-3.41877	-1.4288	Ptgds	prostaglandin D2 synthase	0.371439
1388593_at	0.0119588	0.00131	-5.18412	-0.85084	-1.42807			0.371628
1371625_at	0.0138402	0.00172	-4.93881	-1.14255	-1.42769	Pygb	phosphorylase, glycogen; brain	0.371725
1367806_at	0.0040883	9.8e-05	-7.97298	1.9067	-1.42674	Gls	glutaminase	0.371969
1397436_at	0.0212575	0.00362	-4.30526	-1.93773	-1.42615	Luzp2	leucine zipper protein 2	0.372123
1372462_at	0.0164349	0.00235	-4.66819	-1.47479	-1.42607	Acat2	acetyl-CoA acetyltransferase 2	0.372143
1375307_at	0.00689263	0.000381	-6.40273	0.47209	-1.42603	Cbx6	chromobox 6	0.372154
1385431_at	0.00448532	0.000126	-7.65987	1.64195	-1.42498	Zfp106	zinc finger protein 106	0.372424
1392735_at	0.0217228	0.00376	-4.27592	-1.97602	-1.42406			0.372661
1388237_s_at	0.0256415	0.00491	-4.05964	-2.26227	-1.42309	Atp2b3	ATPase plasma membrane Ca2+ transporting 3	0.372913
1374641_at	0.00565367	0.000221	-7.00122	1.0515	-1.42263	Lmtk2	lemur tyrosine kinase 2	0.373031
1381821_at	0.0284002	0.00574	-3.93641	-2.42844	-1.42259	Mdga2	MAM domain containing glycosylphosphatidylinositol anchor 2	0.373043
1381183_at	0.0119525	0.00131	-5.18651	-0.84804	-1.42214			0.373159
1367978_at	0.0472386	0.0144	-3.24294	-3.40191	-1.42116	Adcy2	adenylate cyclase 2	0.373412
1398486_at	0.0265866	0.00521	-4.01298	-2.32493	-1.4205	Mia3	MIA family member 3, ER export factor	0.373583
1376654_at	0.0122234	0.00138	-5.14095	-0.90153	-1.42036	Plcxd3	phosphatidylinositol-specific phospholipase C, X domain containing 3	0.37362
1377011_at	0.00939089	0.000799	-5.65203	-0.31872	-1.42019	Fry	FRY microtubule binding protein	0.373662
1385744_at	0.0595195	0.023	-2.90818	-3.89079	-1.42019			0.373663
1387291_at	0.0766652	0.0405	-2.51352	-4.47497	-1.42014	Itih3	inter-alpha trypsin inhibitor, heavy chain 3	0.373676
1390458_at	0.0316376	0.00686	-3.7969	-2.6192	-1.42012	Gigyf2	GRB10 interacting GYF protein 2	0.373681
1388907_at	0.00758026	0.000509	-6.10194	0.16417	-1.41825	Necap1	NECAP endocytosis associated 1	0.374167
1369144_a_at	0.0119476	0.0013	-5.19068	-0.84316	-1.4167	Kcnd3	potassium voltage-gated channel subfamily D member 3	0.374568
1384571_at	0.00187515	6.99e-06	-11.9635	4.58137	-1.41499	Zswim5	zinc finger, SWIM-type containing 5	0.375012
1372146_at	0.00430243	0.000111	-7.81266	1.77237	-1.41495			0.375024
1383661_at	0.0492225	0.0156	-3.18266	-3.48923	-1.41479			0.375064
1375562_at	0.00646045	0.000319	-6.59395	0.66191	-1.41411			0.37524
1387155_at	0.0128854	0.00151	-5.0547	-1.00363	-1.41411	Pcsk2	proprotein convertase subtilisin/kexin type 2	0.375242
1381178_at	0.0193124	0.00309	-4.43581	-1.76891	-1.4137	RGD1306148	similar to KIAA0368	0.375347
1397688_at	0.0493282	0.0157	-3.1795	-3.49381	-1.41268	Pcdh9	protocadherin 9	0.375612
1396388_at	0.0138046	0.00172	-4.94247	-1.13813	-1.41129	Kctd4	potassium channel tetramerization domain containing 4	0.375975
1368189_at	0.055388	0.0198	-3.01151	-3.73893	-1.41118	Dhcr7	7-dehydrocholesterol reductase	0.376005
1384437_at	0.0483336	0.0151	-3.20902	-3.45099	-1.41089	Smarca1	SWI/SNF related, matrix associated, actin dependent regulator of chromatin, subfamily a, member 1	0.37608
1368044_at	0.0342945	0.00797	-3.68207	-2.77824	-1.40779	Scg2	secretogranin II	0.37689
1376331_at	0.039156	0.0102	-3.49917	-3.03516	-1.40559	Atg2b	autophagy related 2B	0.377464
1381605_at	0.00439923	0.00012	-7.71904	1.69274	-1.40528	Usp13	ubiquitin specific peptidase 13	0.377546
1393478_at	0.00688585	0.000376	-6.41772	0.48713	-1.40507			0.377599
1372568_at	0.00698181	0.000398	-6.35705	0.42607	-1.40501	Epm2aip1	EPM2A interacting protein 1	0.377617
1397630_at	0.0161737	0.00228	-4.69417	-1.44242	-1.40388	Hecw2	HECT, C2 and WW domain containing E3 ubiquitin protein ligase 2	0.377911
1374957_at	0.00551074	0.000201	-7.10969	1.15201	-1.40365	Stxbp5	syntaxin binding protein 5	0.377971
1373787_at	0.0301763	0.00632	-3.86079	-2.5315	-1.40295	Slc6a9	solute carrier family 6 member 9	0.378155
1379594_at	0.0454347	0.0134	-3.29724	-3.32358	-1.40285			0.378182
1379626_at	0.0138898	0.00174	-4.92925	-1.1541	-1.40174	Satb1	SATB homeobox 1	0.378471
1368137_at	0.0490333	0.0155	-3.18901	-3.48001	-1.40156	Mapt	microtubule-associated protein tau	0.37852
1396403_at	0.00714514	0.000424	-6.29014	0.35819	-1.39936	RGD1311595	similar to KIAA2026 protein	0.379098
1380967_at	0.11312	0.075	-2.09309	-5.09305	-1.39773	Nts	neurotensin	0.379527
1370614_s_at	0.0483007	0.015	-3.21015	-3.44936	-1.39697	Stk39	serine threonine kinase 39	0.379725
1377308_a_at	0.0476319	0.0146	-3.23157	-3.41835	-1.39673			0.379789
1368174_at	0.00396878	8.62e-05	-8.13683	2.0414	-1.39651	Egln3	egl-9 family hypoxia-inducible factor 3	0.379846
1394422_at	0.00566611	0.000223	-6.9886	1.03971	-1.39558	Ttll7	tubulin tyrosine ligase like 7	0.380092
1383086_at	0.026173	0.00508	-4.03321	-2.29773	-1.39556			0.380098
1372359_at	0.0234552	0.00426	-4.17269	-2.11178	-1.39553	LOC501718///Dusp26	similar to dual specificity phosphatase 26///dual specificity phosphatase 26 (putative)	0.380106
1378111_at	0.0211024	0.00358	-4.31454	-1.92565	-1.39376	Kcnd3	potassium voltage-gated channel subfamily D member 3	0.380571
1393149_at	0.00722639	0.000443	-6.24508	0.31215	-1.39343	Pcdha11///Pcdhac2///Pcdhac1///Pcdha9///Pcdha7///Pcdha6///Pcdha5///Pcdha2///Pcdha1///Pcdha8///Pcdha3///Pcdha12///Pcdha10///Pcdha13///Pcdha4	protocadherin alpha 11///protocadherin alpha subfamily C, 2///protocadherin alpha subfamily C, 1///protocadherin alpha 9///protocadherin alpha 7///protocadherin alpha 6///protocadherin alpha 5///protocadherin alpha 2///protocadherin alpha 1///protocadherin alpha 8///protocadherin alpha 3///protocadherin alpha 12///protocadherin alpha 10///protocadherin alpha 13///protocadherin alpha 4	0.380658
1379486_at	0.0120285	0.00133	-5.17084	-0.86641	-1.39304			0.380761
1370158_at	0.00529896	0.000186	-7.20055	1.23518	-1.39082	Myh10	myosin, heavy chain 10, non-muscle	0.381347
1377822_at	0.0197175	0.00321	-4.40595	-1.8073	-1.39073	Bicdl1	BICD family like cargo adaptor 1	0.381371
1370111_at	0.0355216	0.00849	-3.63404	-2.84528	-1.38737			0.38226
1372692_at	0.0133013	0.0016	-5.00655	-1.06111	-1.38678	Tnk2	tyrosine kinase, non-receptor, 2	0.382417
1379510_at	0.00947744	0.000814	-5.63477	-0.33779	-1.38674	Kcnq5	potassium voltage-gated channel subfamily Q member 5	0.382428
1376082_at	0.0144237	0.00186	-4.87145	-1.22422	-1.38435	Mecom	MDS1 and EVI1 complex locus	0.383063
1383293_at	0.0288002	0.00587	-3.91799	-2.45347	-1.38428			0.38308
1372195_at	0.129493	0.0898	-1.97065	-5.26921	-1.38314	Tnnc2	troponin C2, fast skeletal type	0.383384
1389066_at	0.0141945	0.00182	-4.89311	-1.19788	-1.383	Rcan2	regulator of calcineurin 2	0.383422
1377621_at	0.0057154	0.000231	-6.95059	1.00412	-1.3826			0.383528
1380901_at	0.0379729	0.00963	-3.53953	-2.97811	-1.38102	Syt16	synaptotagmin 16	0.383947
1395965_at	0.0222012	0.0039	-4.24513	-2.01635	-1.38072			0.384028
1368879_a_at	0.0296088	0.00613	-3.88435	-2.4993	-1.38054	Gnao1	G protein subunit alpha o1	0.384075
1393022_at	0.0134385	0.00164	-4.98456	-1.08748	-1.38034	Ankrd13d	ankyrin repeat domain 13D	0.384128
1393030_at	0.0109215	0.00108	-5.36146	-0.64547	-1.37874	LOC102555970///LOC102551154	uncharacterized LOC102555970///uncharacterized LOC102551154	0.384555
1385830_at	0.0158796	0.0022	-4.7262	-1.40265	-1.3784	Spata33	spermatogenesis associated 33	0.384644
1382382_at	0.0258787	0.00499	-4.04748	-2.27857	-1.37805	Ermn	ermin	0.384739
1391437_at	0.00502295	0.000163	-7.35547	1.37491	-1.37797	Cptp	ceramide-1-phosphate transfer protein	0.38476
1390865_at	0.0221632	0.00389	-4.2471	-2.01376	-1.37748	Cadps2	calcium dependent secretion activator 2	0.384891
1368981_at	0.0638954	0.0266	-2.80569	-4.04204	-1.37738	Aqp4	aquaporin 4	0.384918
1383216_at	0.00392016	8.12e-05	-8.21388	2.10385	-1.37656	Atmin	ATM interactor	0.385137
1382028_at	0.0164349	0.00235	-4.66734	-1.47585	-1.37532	Pex19	peroxisomal biogenesis factor 19	0.385466
1377392_at	0.0378148	0.00955	-3.54561	-2.96952	-1.37526	Daam2	dishevelled associated activator of morphogenesis 2	0.385485
1370886_a_at	0.0217507	0.00376	-4.27451	-1.97787	-1.3747	Klc1	kinesin light chain 1	0.385633
1370076_at	0.0402589	0.0107	-3.46161	-3.08845	-1.37421	Kcnj16	potassium voltage-gated channel subfamily J member 16	0.385763
1368619_at	0.0116804	0.00125	-5.23096	-0.79615	-1.37421	Ddx25	DEAD-box helicase 25	0.385764
1387874_at	0.00210155	1.1e-05	-11.1714	4.13652	-1.3742	Dbp	D-box binding PAR bZIP transcription factor	0.385768
1392582_at	0.0962639	0.0601	-2.24396	-4.87298	-1.37332			0.386003
1381360_at	0.0381851	0.00971	-3.53304	-2.98727	-1.37298			0.386092
1376310_at	0.00857078	0.000662	-5.83723	-0.11662	-1.37034			0.386799
1387445_at	0.0601348	0.0235	-2.8915	-3.91536	-1.36952	Phkg1	phosphorylase kinase, gamma 1	0.38702
1388845_at	0.00046975	3.02e-07	-19.0616	7.38965	-1.3693			0.38708
1371578_at	0.0100301	0.000914	-5.52267	-0.4627	-1.36829	Prkaca	protein kinase cAMP-activated catalytic subunit alpha	0.387351
1391308_at	0.0252469	0.00479	-4.07978	-2.23532	-1.3678			0.387482
1385381_at	0.0252531	0.00479	-4.07906	-2.23629	-1.36773			0.3875
1388225_at	0.0202259	0.00334	-4.37164	-1.85157	-1.36722	Kcnc2	potassium voltage-gated channel subfamily C member 2	0.387639
1395000_at	0.0224444	0.00397	-4.23091	-2.03501	-1.36668			0.387783
1374217_at	0.0125312	0.00144	-5.10261	-0.94679	-1.3659	Cdip1	cell death-inducing p53 target 1	0.387991
1393841_at	0.0257693	0.00495	-4.05365	-2.2703	-1.36587	Lingo2	leucine rich repeat and Ig domain containing 2	0.388
1370384_a_at	0.0107907	0.00106	-5.38193	-0.62205	-1.36539	Prlr	prolactin receptor	0.388129
1369715_at	0.120033	0.0814	-2.03762	-5.17317	-1.36445	Slc6a11	solute carrier family 6 member 11	0.388382
1387182_at	0.0297353	0.00617	-3.87898	-2.50663	-1.3632	Gpr37	G protein-coupled receptor 37	0.388718
1383468_at	0.0147505	0.00194	-4.83564	-1.26791	-1.36273			0.388846
1387903_at	0.0107781	0.00106	-5.38611	-0.61728	-1.36238	Pja2	praja ring finger ubiquitin ligase 2	0.388939
1397554_at	0.0193546	0.00311	-4.43284	-1.77272	-1.36222			0.388983
1391028_at	0.0147888	0.00195	-4.83186	-1.27253	-1.36212	Nrip2	nuclear receptor interacting protein 2	0.389011
1382555_at	0.00847935	0.000649	-5.85576	-0.09666	-1.3621	LOC102549407	uncharacterized LOC102549407	0.389015
1389728_at	0.0314997	0.00682	-3.80187	-2.61236	-1.36135	Meis2	Meis homeobox 2	0.389218
1370341_at	0.0145303	0.00189	-4.86011	-1.23804	-1.35932	LOC100911625///Eno2	gamma-enolase-like///enolase 2, gamma, neuronal	0.389766
1367944_at	0.0387078	0.00996	-3.51409	-3.01405	-1.35928	Chst10	carbohydrate sulfotransferase 10	0.389778
1398658_at	0.0202218	0.00334	-4.37232	-1.85069	-1.35921			0.389797
1368135_at	0.0208744	0.00351	-4.33126	-1.9039	-1.35888	Ninj2	ninjurin 2	0.389886
1370803_at	0.0272075	0.00538	-3.98652	-2.3606	-1.35811	Zwint	ZW10 interacting kinetochore protein	0.390093
1379500_at	0.0128554	0.0015	-5.0613	-0.99578	-1.35783	Ccdc117	coiled-coil domain containing 117	0.390168
1385981_at	0.0851843	0.0497	-2.37386	-4.68168	-1.35652	Plppr4	phospholipid phosphatase related 4	0.390523
1388305_at	0.00929196	0.000778	-5.67798	-0.29011	-1.35611	Araf	A-Raf proto-oncogene, serine/threonine kinase	0.390634
1393004_at	0.00191285	7.21e-06	-11.91	4.55241	-1.35454	Phf24	PHD finger protein 24	0.391059
1369407_at	0.0531049	0.0182	-3.07256	-3.64957	-1.35426	Tnfrsf11b	TNF receptor superfamily member 11B	0.391136
1378601_at	0.0234147	0.00426	-4.17437	-2.10956	-1.35398	Mboat2	membrane bound O-acyltransferase domain containing 2	0.391211
1372434_at	0.0009822	1.11e-06	-15.7482	6.29592	-1.35396			0.391215
1388522_at	0.00393515	8.37e-05	-8.1739	2.07151	-1.35368	Pptc7	PTC7 protein phosphatase homolog	0.391293
1389748_at	0.00352916	5.73e-05	-8.67404	2.46545	-1.3531			0.391451
1367658_at	0.0406364	0.0109	-3.44979	-3.10525	-1.35295	Shank3	SH3 and multiple ankyrin repeat domains 3	0.39149
1382867_at	0.0412274	0.0112	-3.42908	-3.13473	-1.35225			0.391682
1391580_at	0.0074973	0.000493	-6.13371	0.19724	-1.35147			0.391892
1397913_at	0.0243128	0.00452	-4.12529	-2.17464	-1.35134	Ric3	RIC3 acetylcholine receptor chaperone	0.391927
1376417_at	0.00786097	0.000559	-6.00702	0.06456	-1.35095			0.392034
1387141_at	0.0169584	0.00248	-4.62294	-1.53142	-1.35057	LOC100911610///LOC100910964///Dpysl5	dihydropyrimidinase-related protein 5-like///dihydropyrimidinase-related protein 5-like///dihydropyrimidinase-like 5	0.392136
1380675_s_at	0.0659665	0.0285	-2.75612	-4.11538	-1.34993	Car11	carbonic anhydrase 11	0.392312
1368038_at	0.00375107	6.59e-05	-8.48609	2.32007	-1.3492	Synj2bp	synaptojanin 2 binding protein	0.39251
1393383_at	0.0139585	0.00176	-4.92193	-1.16296	-1.34763	Arhgdig	Rho GDP dissociation inhibitor gamma	0.392936
1370464_at	0.00185995	6.61e-06	-12.0662	4.6365	-1.34615	Abcb1a	ATP binding cassette subfamily B member 1A	0.393341
1377788_at	0.0326816	0.00725	-3.75511	-2.67687	-1.34579	Cap2	CAP, adenylate cyclase-associated protein, 2 (yeast)	0.393439
1376499_at	0.00191527	8.06e-06	-11.7108	4.44328	-1.3454	Agap3	ArfGAP with GTPase domain, ankyrin repeat and PH domain 3	0.393545
1387185_at	0.0544967	0.0192	-3.03669	-3.70203	-1.34456	Apbb3	amyloid beta precursor protein binding family B member 3	0.393775
1368660_at	0.0379585	0.00961	-3.54054	-2.97668	-1.34454	Rapgef3	Rap guanine nucleotide exchange factor 3	0.393779
1397826_at	0.00249655	1.84e-05	-10.3324	3.62428	-1.34425	Dmtn	dematin actin binding protein	0.393858
1377216_at	0.0537495	0.0187	-3.05403	-3.67667	-1.34344			0.394081
1394354_at	0.0534412	0.0184	-3.06457	-3.66125	-1.34253	Plppr2	phospholipid phosphatase related 2	0.394328
1391618_at	0.0137322	0.0017	-4.94961	-1.12952	-1.34184	Kifap3	kinesin-associated protein 3	0.394518
1383212_at	0.0103801	0.000968	-5.46849	-0.52371	-1.34079	Psd3	pleckstrin and Sec7 domain containing 3	0.394804
1393309_at	0.00839119	0.000637	-5.87438	-0.07664	-1.34026			0.394949
1387020_at	0.0174789	0.00263	-4.57195	-1.59561	-1.33996	Cyp51	cytochrome P450, family 51	0.395031
1383159_at	0.0145303	0.00189	-4.85917	-1.23918	-1.33957	Tom1l2	target of myb1 like 2 membrane trafficking protein	0.39514
1372193_at	0.0148634	0.00197	-4.82372	-1.2825	-1.33815	Impact	impact RWD domain protein	0.395527
1372973_at	0.0184263	0.00287	-4.4985	-1.68876	-1.338	Lss	lanosterol synthase (2,3-oxidosqualene-lanosterol cyclase)	0.395569
1369637_at	0.0116435	0.00124	-5.23985	-0.78581	-1.33778	Kif3c	kinesin family member 3C	0.395629
1389223_at	0.0652681	0.0279	-2.77174	-4.09226	-1.33767	Rimklb	ribosomal modification protein rimK-like family member B	0.395658
1390818_at	0.0121852	0.00137	-5.14588	-0.89573	-1.3365	Tfdp2	transcription factor Dp-2	0.395979
1387233_at	0.0334806	0.00765	-3.71384	-2.73406	-1.33535	Hsd17b7	hydroxysteroid (17-beta) dehydrogenase 7	0.396296
1368097_a_at	0.014175	0.00181	-4.89665	-1.19359	-1.33534	Rtn1	reticulon 1	0.396299
1392072_at	0.0498347	0.0161	-3.16217	-3.51898	-1.3348			0.396447
1372454_at	0.00720521	0.000434	-6.26697	0.33454	-1.33445	RGD1311899	similar to RIKEN cDNA 2210016L21 gene	0.396542
1379867_at	0.0200385	0.00328	-4.38616	-1.83281	-1.33433	Adgra1	adhesion G protein-coupled receptor A1	0.396576
1395991_at	0.012719	0.00148	-5.07714	-0.97696	-1.33395	Rimbp2	RIMS binding protein 2	0.396679
1396405_at	0.0205938	0.00344	-4.3491	-1.88076	-1.33385	Scn2b	sodium voltage-gated channel beta subunit 2	0.396709
1384269_at	0.0483384	0.0151	-3.20854	-3.4517	-1.3329			0.39697
1391039_at	0.0437222	0.0124	-3.35016	-3.24755	-1.33262			0.397048
1385103_at	0.0270494	0.00535	-3.99215	-2.353	-1.33168	Aktip	AKT interacting protein	0.397305
1382579_at	0.0389511	0.0101	-3.50662	-3.02462	-1.33109	Tox3	TOX high mobility group box family member 3	0.397467
1374663_at	0.0038895	7.81e-05	-8.26411	2.14427	-1.33094			0.397508
1387204_at	0.0131964	0.00158	-5.01832	-1.04702	-1.33022	Negr1	neuronal growth regulator 1	0.397706
1392880_at	0.0580955	0.0219	-2.94205	-3.84093	-1.33021	Rab37	RAB37, member RAS oncogene family	0.397711
1367970_at	0.0222779	0.00392	-4.24098	-2.0218	-1.32915	Pfn2	profilin 2	0.398002
1379590_at	0.0583332	0.0221	-2.93661	-3.84894	-1.32859	Zrsr1	zinc finger (CCCH type), RNA binding motif and serine/arginine rich 1	0.398158
1375999_at	0.0161656	0.00228	-4.69491	-1.4415	-1.32849	RGD1312005	similar to DD1	0.398185
1395081_at	0.00529896	0.000185	-7.20258	1.23703	-1.32763	Ncoa7	nuclear receptor coactivator 7	0.398422
1371680_at	0.00838608	0.000636	-5.87701	-0.07382	-1.32753	Gabarapl1	GABA type A receptor associated protein like 1	0.39845
1391891_at	0.0104836	0.00099	-5.44681	-0.54824	-1.32718	Agtpbp1	ATP/GTP binding protein 1	0.398548
1395236_at	0.0758147	0.0396	-2.52869	-4.45249	-1.32623	Ppp1r3c	protein phosphatase 1, regulatory subunit 3C	0.39881
1368138_at	0.0358348	0.00864	-3.62098	-2.86357	-1.32562	Mapt	microtubule-associated protein tau	0.398978
1387676_at	0.00637945	0.00031	-6.62548	0.69277	-1.3253	Mark1	microtubule affinity regulating kinase 1	0.399067
1369691_at	0.179375	0.135	-1.69207	-5.65763	-1.32368	Scn3a	sodium voltage-gated channel alpha subunit 3	0.399514
1385322_at	0.00334761	4.99e-05	-8.86167	2.60752	-1.32357			0.399545
1390130_at	0.0174789	0.00263	-4.57159	-1.59606	-1.32259			0.399818
1398716_at	0.0193723	0.00311	-4.43158	-1.77434	-1.32228			0.399903
1393659_at	0.0334774	0.00764	-3.71411	-2.73368	-1.32192	Tram1l1	translocation associated membrane protein 1-like 1	0.400003
1377795_at	0.0257557	0.00494	-4.05471	-2.26888	-1.3219			0.400007
1383191_at	0.0861091	0.0507	-2.36021	-4.70185	-1.32161	Ppp1r1a	protein phosphatase 1, regulatory (inhibitor) subunit 1A	0.400088
1374015_at	0.0639292	0.0266	-2.80444	-4.04388	-1.32047			0.400405
1391535_at	0.00839119	0.000639	-5.87215	-0.07904	-1.31904			0.400801
1398739_at	0.046099	0.0137	-3.27701	-3.35273	-1.31564			0.401746
1388357_at	0.0415895	0.0113	-3.41709	-3.15182	-1.31547	RGD1566401	similar to GTL2, imprinted maternally expressed untranslated	0.401795
1368949_at	0.0214522	0.00367	-4.29425	-1.95208	-1.31536	Ebf1	early B-cell factor 1	0.401825
1372386_at	0.00553588	0.000204	-7.09194	1.13565	-1.31483	Senp2	Sumo1/sentrin/SMT3 specific peptidase 2	0.401974
1374419_at	0.00391292	8.05e-05	-8.22412	2.11211	-1.31463			0.402028
1381922_at	0.0556205	0.02	-3.00605	-3.74693	-1.31421	Slc5a11	solute carrier family 5 member 11	0.402145
1377237_at	0.028533	0.00578	-3.93001	-2.43714	-1.31338			0.402378
1369066_at	0.0371796	0.00927	-3.56765	-2.93846	-1.31331	Madd	MAP-kinase activating death domain	0.402396
1395372_at	0.0119483	0.0013	-5.19033	-0.84358	-1.31316			0.402437
1382469_at	0.0516499	0.0173	-3.10901	-3.59637	-1.31287			0.40252
1369820_at	0.00451656	0.000128	-7.64032	1.62509	-1.31239	Mcf2l	MCF.2 cell line derived transforming sequence-like	0.402653
1368263_a_at	0.0450456	0.0131	-3.31043	-3.3046	-1.31152	Mobp	myelin-associated oligodendrocyte basic protein	0.402896
1397569_at	0.0489373	0.0155	-3.19104	-3.47706	-1.31105			0.403028
1391639_at	0.0194325	0.00313	-4.42616	-1.7813	-1.31074			0.403113
1390399_at	0.00191285	7.56e-06	-11.8239	4.50552	-1.31051	Crebl2	cAMP responsive element binding protein-like 2	0.403179
1390905_at	0.012783	0.00149	-5.06962	-0.9859	-1.3104	Mast4	microtubule associated serine/threonine kinase family member 4	0.403209
1369065_a_at	0.0076022	0.000514	-6.09164	0.15341	-1.30996	Atp2a2	ATPase sarcoplasmic/endoplasmic reticulum Ca2+ transporting 2	0.403332
1381350_at	0.0480841	0.0149	-3.21739	-3.43888	-1.30987			0.403358
1391757_at	0.0180356	0.00277	-4.52883	-1.6502	-1.30977	Ptpn4	protein tyrosine phosphatase, non-receptor type 4	0.403386
1370211_at	0.0141668	0.00181	-4.89738	-1.1927	-1.30949	Nrgn	neurogranin	0.403463
1370444_at	0.020027	0.00328	-4.38725	-1.83141	-1.309	Cacna1b	calcium voltage-gated channel subunit alpha1 B	0.403601
1383707_at	0.0253991	0.00484	-4.07094	-2.24714	-1.30805	Gria4	glutamate ionotropic receptor AMPA type subunit 4	0.403865
1394923_at	0.075192	0.0389	-2.54081	-4.43452	-1.30793	Nrip2	nuclear receptor interacting protein 2	0.403899
1398489_at	0.00786097	0.000559	-6.00682	0.06435	-1.30757			0.404
1397246_at	0.0554439	0.0199	-3.01035	-3.74062	-1.30734	Ntrk2	neurotrophic receptor tyrosine kinase 2	0.404066
1383963_at	0.0104453	0.000984	-5.45305	-0.54118	-1.30723	Cep170b	centrosomal protein 170B	0.404096
1395703_at	0.0725824	0.0358	-2.59901	-4.34821	-1.30677			0.404226
1389874_at	0.0146738	0.00192	-4.8443	-1.25733	-1.30553	Zrsr1	zinc finger (CCCH type), RNA binding motif and serine/arginine rich 1	0.404573
1383402_at	0.00620228	0.000287	-6.70928	0.77423	-1.3042			0.404947
1373790_at	0.0223146	0.00393	-4.23919	-2.02414	-1.30415	Car14	carbonic anhydrase 14	0.404959
1377181_at	0.00662679	0.000341	-6.52283	0.59183	-1.30316	RGD1311575	hypothetical LOC289568	0.405236
1390990_at	0.0622584	0.0252	-2.84214	-3.98819	-1.30303			0.405273
1379872_at	0.0325673	0.0072	-3.7601	-2.66998	-1.30296	Fam19a2	family with sequence similarity 19 member A2, C-C motif chemokine like	0.405294
1379953_at	0.00220507	1.25e-05	-10.9622	4.01295	-1.30174	Pptc7	PTC7 protein phosphatase homolog	0.405637
1370178_at	0.00773024	0.000529	-6.06175	0.12213	-1.30134	Cacnb2	calcium voltage-gated channel auxiliary subunit beta 2	0.405748
1378871_at	0.0246782	0.00462	-4.1086	-2.19687	-1.29805	Adgrb2	adhesion G protein-coupled receptor B2	0.406676
1382589_at	0.0281474	0.00565	-3.94801	-2.41271	-1.29724	Ankrd55	ankyrin repeat domain 55	0.406905
1376363_at	0.0200619	0.00329	-4.38456	-1.83488	-1.29678	Actr10	actin-related protein 10 homolog	0.407032
1381977_at	0.00334255	4.95e-05	-8.87415	2.61686	-1.29661	Rgmb	repulsive guidance molecule family member B	0.407082
1388575_at	0.00759088	0.000512	-6.09456	0.15647	-1.29604	LOC100910827	uncharacterized LOC100910827	0.407242
1385692_at	0.0483275	0.0151	-3.20932	-3.45057	-1.29598	Slc10a4	solute carrier family 10, member 4	0.407259
1396057_at	0.0464155	0.0139	-3.26775	-3.36608	-1.2958			0.40731
1391425_at	0.00582601	0.000252	-6.853	0.91197	-1.29537	Nckipsd	NCK interacting protein with SH3 domain	0.407432
1388819_at	0.00433076	0.000115	-7.77679	1.74196	-1.29499	Scamp1	secretory carrier membrane protein 1	0.407539
1389256_at	0.0218375	0.00379	-4.26867	-1.9855	-1.29431			0.40773
1387657_at	0.00191527	7.94e-06	-11.7377	4.45816	-1.2942	Kif3c	kinesin family member 3C	0.407761
1378960_at	0.232984	0.185	-1.47343	-5.94514	-1.29405			0.407804
1373177_x_at	0.0362272	0.00885	-3.60283	-2.88902	-1.29352	LOC102556974///LOC102552540///LOC102551188///LOC684084///LOC683963///LOC679711	uncharacterized LOC102556974///uncharacterized LOC102552540///reticulocyte-binding protein 3-like///hypothetical protein LOC684084///hypothetical protein LOC683963///similar to RIKEN cDNA 5031410I06	0.407955
1378842_at	0.0176477	0.00267	-4.55867	-1.61239	-1.29299	Gabarapl1	GABA type A receptor associated protein like 1	0.408104
1392924_at	0.0329762	0.00739	-3.73998	-2.69781	-1.29233	Vldlr	very low density lipoprotein receptor	0.40829
1370849_at	0.0390239	0.0101	-3.50353	-3.029	-1.29232	Hapln2	hyaluronan and proteoglycan link protein 2	0.408295
1393066_at	0.00688585	0.000376	-6.41727	0.48668	-1.29171	Sec22c	SEC22 homolog C, vesicle trafficking protein	0.408466
1395424_at	0.00679546	0.000359	-6.46511	0.5345	-1.29168			0.408476
1395144_at	0.00387179	7.65e-05	-8.2913	2.16604	-1.29101	Ajap1	adherens junction associated protein 1	0.408666
1381754_at	0.0473644	0.0145	-3.23896	-3.40767	-1.29085	LOC102556290	nipped-B-like protein B-like	0.408709
1388109_at	0.0183271	0.00285	-4.50552	-1.67983	-1.2904	Adgrf5	adhesion G protein-coupled receptor F5	0.408837
1370329_at	0.011458	0.0012	-5.26508	-0.75652	-1.29022	Cyp2d4	cytochrome P450, family 2, subfamily d, polypeptide 4	0.408887
1376780_at	0.0010757	1.69e-06	-14.7924	5.91773	-1.28817	Fam103a1	family with sequence similarity 103, member A1	0.40947
1370912_at	0.101085	0.0644	-2.19672	-4.94217	-1.28812	Hspa1a	heat shock 70kD protein 1A	0.409485
1395132_at	0.0572068	0.0212	-2.96513	-3.80701	-1.2881	Utrn	utrophin	0.40949
1390369_at	0.0605075	0.0238	-2.88193	-3.92947	-1.28669			0.409891
1388670_at	0.0130212	0.00154	-5.03869	-1.0227	-1.28338			0.410833
1377393_at	0.0306078	0.00647	-3.84239	-2.5567	-1.28227	Frmd5	FERM domain containing 5	0.411149
1376967_at	0.0072352	0.000447	-6.23603	0.30287	-1.28204			0.411215
1388188_at	0.00682355	0.000364	-6.45295	0.52238	-1.28196	Cyp7b1	cytochrome P450, family 7, subfamily b, polypeptide 1	0.411235
1374308_at	0.0114171	0.00119	-5.2724	-0.74804	-1.28161	Sec14l2	SEC14-like lipid binding 2	0.411336
1368421_at	0.0241234	0.00446	-4.13588	-2.16057	-1.28158	Ptpn5	protein tyrosine phosphatase, non-receptor type 5	0.411344
1393253_at	0.020805	0.00349	-4.33593	-1.89784	-1.28145	Zfp365	zinc finger protein 365	0.411381
1386439_at	0.00196201	8.58e-06	-11.6009	4.38217	-1.28072			0.411589
1373636_at	0.0394008	0.0103	-3.49037	-3.04763	-1.28067	Spock1	sparc/osteonectin, cwcv and kazal-like domains proteoglycan (testican) 1	0.411604
1391345_at	0.0109966	0.00111	-5.34149	-0.66836	-1.2802	Bmper	BMP-binding endothelial regulator	0.411739
1380681_at	0.0363228	0.00889	-3.59945	-2.89377	-1.28	Rnf180	ring finger protein 180	0.411795
1373350_at	0.0269233	0.00531	-3.99794	-2.3452	-1.27985	Psip1	PC4 and SFRS1 interacting protein 1	0.411839
1396744_at	0.067472	0.03	-2.72049	-4.16813	-1.2795	LOC100909913///Ndp	norrin-like///NDP, norrin cystine knot growth factor	0.411938
1393167_at	0.0122095	0.00137	-5.14365	-0.89835	-1.27878			0.412143
1387313_at	0.0248903	0.00468	-4.09728	-2.21196	-1.27779	Myoc	myocilin	0.412426
1378241_at	0.169248	0.126	-1.74052	-5.59161	-1.2773			0.412567
1375120_at	0.0264267	0.00516	-4.02078	-2.31443	-1.27688	Id4	inhibitor of DNA binding 4, HLH protein	0.412686
1367833_at	0.00839119	0.000637	-5.87458	-0.07643	-1.27673	Psmc5	proteasome 26S subunit, ATPase 5	0.412729
1370881_at	0.0577503	0.0216	-2.95077	-3.82811	-1.2763	Tst	thiosulfate sulfurtransferase	0.412852
1375908_at	0.0661823	0.0287	-2.75099	-4.12296	-1.2757	Mpzl2	myelin protein zero-like 2	0.413024
1370011_at	0.00691859	0.000388	-6.3827	0.45194	-1.27557	Ak1	adenylate kinase 1	0.413061
1389008_at	0.00755457	0.000504	-6.11196	0.17461	-1.27485			0.41327
1383169_at	0.0332742	0.00753	-3.72556	-2.71779	-1.27482			0.413276
1384608_at	0.0298054	0.0062	-3.87569	-2.51112	-1.27438	Opa1	OPA1, mitochondrial dynamin like GTPase	0.413404
1389651_at	0.0314997	0.00682	-3.80176	-2.61251	-1.27377	Apln	apelin	0.413578
1373278_at	0.0235985	0.00431	-4.16392	-2.12338	-1.27335	Nfe2l1	nuclear factor, erythroid 2-like 1	0.413699
1373018_at	0.00498547	0.000159	-7.37968	1.3965	-1.27322	Spryd3	SPRY domain containing 3	0.413736
1374075_at	0.0105202	0.000997	-5.44015	-0.55579	-1.27315	Napg	NSF attachment protein gamma	0.413757
1395273_at	0.00930521	0.000782	-5.6731	-0.29548	-1.27314	Ahcyl1	adenosylhomocysteinase-like 1	0.413759
1394056_at	0.00481327	0.000145	-7.49184	1.49574	-1.273	Nicn1	nicolin 1	0.413797
1389712_at	0.00392016	8.1e-05	-8.21612	2.10566	-1.27288	Ebf3///Ebf1	early B-cell factor 3///early B-cell factor 1	0.413834
1373773_at	0.0188788	0.00299	-4.46527	-1.73117	-1.27147	Gpm6a	glycoprotein m6a	0.414236
1391459_at	0.0209809	0.00355	-4.32287	-1.91481	-1.27142	Nudt11	nudix hydrolase 11	0.414253
1388437_at	0.00797538	0.000573	-5.98041	0.03642	-1.27074			0.414446
1395053_at	0.00555175	0.000206	-7.07863	1.12336	-1.27015	Pds5b	PDS5 cohesin associated factor B	0.414616
1372925_at	0.0126283	0.00146	-5.08934	-0.96249	-1.26997	Sirt3	sirtuin 3	0.414669
1391222_at	0.0120124	0.00133	-5.17286	-0.86405	-1.26964	N4bp1	Nedd4 binding protein 1	0.414764
1373578_at	0.0180565	0.00277	-4.52729	-1.65215	-1.26859	Trim2	tripartite motif-containing 2	0.415064
1397700_x_at	0.0129547	0.00153	-5.047	-1.0128	-1.26668			0.415614
1383542_at	0.0399144	0.0105	-3.47339	-3.07172	-1.26577			0.415879
1398520_at	0.0123517	0.0014	-5.12294	-0.92277	-1.26539	Plekhd1	pleckstrin homology and coiled-coil domain containing D1	0.415988
1373631_at	0.00727769	0.000459	-6.207	0.27304	-1.26528	Rap1gap	Rap1 GTPase-activating protein	0.41602
1397850_at	0.0187117	0.00295	-4.47681	-1.71642	-1.26518			0.416048
1389736_at	0.0595601	0.023	-2.90727	-3.89212	-1.26516	Cdkl2	cyclin dependent kinase like 2	0.416054
1391553_at	0.00691674	0.000388	-6.38367	0.45291	-1.26447			0.416251
1368185_at	0.00316454	3.64e-05	-9.30702	2.93294	-1.26277	Gnaz	G protein subunit alpha z	0.416742
1372657_at	0.00683401	0.000368	-6.44054	0.50998	-1.26167	Tmem106c	transmembrane protein 106C	0.41706
1384913_at	0.0648223	0.0275	-2.78174	-4.07746	-1.26165	Amot	angiomotin	0.417066
1392893_a_at	0.0240337	0.00443	-4.14172	-2.15281	-1.26138	Nacc2	NACC family member 2	0.417146
1392944_at	0.0120938	0.00135	-5.15982	-0.87934	-1.26113	Tln2	talin 2	0.417216
1376222_at	0.0312309	0.00672	-3.81323	-2.59674	-1.26022	Sdr39u1	short chain dehydrogenase/reductase family 39U, member 1	0.417479
1392145_at	0.0380467	0.00966	-3.53718	-2.98142	-1.26021	LOC102553190	uncharacterized LOC102553190	0.417484
1376350_at	0.0344837	0.00806	-3.67402	-2.78946	-1.25974	Aff2	AF4/FMR2 family, member 2	0.41762
1390043_at	0.00463599	0.000135	-7.58149	1.57411	-1.2579	Smarcc2	SWI/SNF related, matrix associated, actin dependent regulator of chromatin, subfamily c, member 2	0.418153
1388176_at	0.0360347	0.00875	-3.61138	-2.87702	-1.25789	Nat8f5	N-acetyltransferase 8 (GCN5-related) family member 5	0.418154
1368358_a_at	0.038436	0.00984	-3.52303	-3.00141	-1.25764	Ptprr	protein tyrosine phosphatase, receptor type, R	0.418228
1373301_at	0.00946851	0.000811	-5.6379	-0.33432	-1.25588	Ppp1r13b	protein phosphatase 1, regulatory subunit 13B	0.418737
1369756_a_at	0.0531049	0.0182	-3.0725	-3.64966	-1.25542	Slc4a4	solute carrier family 4 member 4	0.41887
1378099_at	0.104528	0.0675	-2.16481	-4.98878	-1.25472			0.419076
1389532_at	0.0546324	0.0193	-3.03195	-3.70898	-1.25435			0.419183
1389311_at	0.0109708	0.0011	-5.35216	-0.65613	-1.25431			0.419194
1382358_at	0.0160831	0.00226	-4.70227	-1.43235	-1.25402			0.419279
1393665_at	0.230132	0.182	-1.48342	-5.93243	-1.25394	Grm5	glutamate metabotropic receptor 5	0.419301
1380082_at	0.0151732	0.00203	-4.79462	-1.3182	-1.25366			0.419382
1368994_a_at	0.018179	0.00281	-4.51649	-1.66587	-1.25339	Ralgapa1	Ral GTPase activating protein catalytic alpha subunit 1	0.419462
1395379_at	0.0530326	0.0182	-3.07439	-3.64689	-1.25209	Zrsr2	zinc finger (CCCH type), RNA binding motif and serine/arginine rich 2	0.419839
1371671_at	0.0445636	0.0128	-3.32596	-3.28227	-1.25167			0.419962
1389955_at	0.0192608	0.00308	-4.43957	-1.76408	-1.25135			0.420054
1389572_at	0.00436997	0.000118	-7.74049	1.71105	-1.25107	Me3	malic enzyme 3	0.420138
1391011_at	0.0364048	0.00895	-3.59444	-2.9008	-1.25071	Zscan18	zinc finger and SCAN domain containing 18	0.420242
1368887_at	0.0619113	0.0249	-2.85088	-3.97528	-1.25033	Cdh22	cadherin 22	0.420353
1385492_at	0.00549404	0.0002	-7.11578	1.15761	-1.24936	Neto1	neuropilin and tolloid like 1	0.420635
1385597_at	0.00306421	3.15e-05	-9.51457	3.07917	-1.24929	Zfp763	zinc finger protein 763	0.420655
1370410_at	0.017864	0.00273	-4.5413	-1.63438	-1.24889	Igsf1	immunoglobulin superfamily, member 1	0.420773
1374610_at	0.00317075	3.8e-05	-9.24364	2.88761	-1.24677			0.421392
1374534_at	0.0386907	0.00995	-3.51471	-3.01316	-1.24664	Rhot2	ras homolog family member T2	0.421428
1369543_s_at	0.0011051	1.85e-06	-14.5944	5.83525	-1.24558	Dnajc21	DnaJ heat shock protein family (Hsp40) member C21	0.421739
1369135_at	0.0154995	0.00211	-4.76012	-1.3607	-1.24521	Syt11	synaptotagmin 11	0.421847
1378298_at	0.0110352	0.00112	-5.33356	-0.67747	-1.24366	Igsf21	immunoglobin superfamily, member 21	0.4223
1370330_at	0.0126283	0.00146	-5.08888	-0.96304	-1.24338	Sipa1l1	signal-induced proliferation-associated 1 like 1	0.422383
1370489_a_at	0.016466	0.00236	-4.66449	-1.47941	-1.2426	Plcb4	phospholipase C, beta 4	0.422611
1389208_at	0.00743989	0.000484	-6.15327	0.21754	-1.24258	Armcx4	armadillo repeat containing, X-linked 4	0.422617
1391764_at	0.0116507	0.00124	-5.23901	-0.78679	-1.24189			0.422818
1389754_at	0.0474237	0.0145	-3.23726	-3.41012	-1.24121			0.423017
1379662_a_at	0.00835805	0.000625	-5.89328	-0.05638	-1.24099			0.423082
1372356_at	0.0357259	0.00858	-3.62653	-2.85581	-1.2409	Usp54	ubiquitin specific peptidase 54	0.42311
1367923_at	0.0535556	0.0185	-3.06065	-3.66698	-1.24038	Acsbg1	acyl-CoA synthetase bubblegum family member 1	0.423262
1388925_at	0.00698181	0.000399	-6.35318	0.42215	-1.23985	Sirt5	sirtuin 5	0.423415
1375060_at	0.00316454	3.64e-05	-9.30817	2.93376	-1.23856	Apitd1///Pgd///Kif1b///Cort	apoptosis-inducing, TAF9-like domain 1///phosphogluconate dehydrogenase///kinesin family member 1B///cortistatin	0.423794
1382981_at	0.0126608	0.00146	-5.08552	-0.96702	-1.2385	Ahi1	Abelson helper integration site 1	0.423814
1380029_at	0.00659532	0.000334	-6.54246	0.61123	-1.23849	Atmin	ATM interactor	0.423817
1389362_at	0.00337239	5.1e-05	-8.83385	2.58665	-1.23824	Ptpn3	protein tyrosine phosphatase, non-receptor type 3	0.423888
1393382_at	0.0241234	0.00447	-4.13545	-2.16114	-1.23669	RGD1566386	similar to Hypothetical protein A430033K04	0.424344
1396117_at	0.0490342	0.0155	-3.1889	-3.48017	-1.23581	Luzp2	leucine zipper protein 2	0.424603
1377014_at	0.0117652	0.00126	-5.22113	-0.80761	-1.23544	Nim1k	NIM1 serine/threonine protein kinase	0.424714
1389093_at	0.0101873	0.000937	-5.49934	-0.48892	-1.2347	Pak1	p21 (RAC1) activated kinase 1	0.424932
1374004_at	0.00918132	0.000761	-5.70029	-0.2656	-1.23433	Prepl	prolyl endopeptidase-like	0.425039
1367553_x_at	0.0180587	0.00278	-4.52685	-1.6527	-1.23304	Hbb	hemoglobin subunit beta	0.425421
1372895_at	0.0211056	0.00358	-4.31426	-1.92601	-1.23274	RGD1309676	similar to RIKEN cDNA 5730469M10	0.42551
1395534_at	0.0189429	0.003	-4.46035	-1.73746	-1.23255	Rasl10b	RAS-like, family 10, member B	0.425565
1387015_at	0.011108	0.00113	-5.32175	-0.69106	-1.23206	LOC100909840///Pfn2	profilin-2-like///profilin 2	0.425709
1379824_at	0.00958852	0.000828	-5.61737	-0.35706	-1.23181	Tox	thymocyte selection-associated high mobility group box	0.425782
1374235_at	0.0216917	0.00374	-4.27825	-1.97298	-1.23149	Rcan2	regulator of calcineurin 2	0.425878
1372479_at	0.0559818	0.0202	-2.99726	-3.75983	-1.23099	Slc4a4	solute carrier family 4 member 4	0.426026
1385519_at	0.00946851	0.000811	-5.63786	-0.33438	-1.2304	Runx1t1	RUNX1 translocation partner 1	0.426198
1372326_at	0.00669124	0.000349	-6.49552	0.56476	-1.23031	Slc2a3	solute carrier family 2 (facilitated glucose transporter), member 3	0.426225
1380184_at	0.0159418	0.00222	-4.71917	-1.41136	-1.2291	Fam19a5	family with sequence similarity 19 member A5, C-C motif chemokine like	0.426583
1380471_at	0.00689263	0.000383	-6.39765	0.46698	-1.22804			0.426897
1396036_at	0.0169007	0.00246	-4.6283	-1.5247	-1.22743	Ralgps2	Ral GEF with PH domain and SH3 binding motif 2	0.427077
1384907_at	0.0256371	0.00491	-4.06041	-2.26123	-1.22732	Dach1	dachshund family transcription factor 1	0.427109
1382612_at	0.0231615	0.00418	-4.1884	-2.09102	-1.22717	Hoxa9	homeobox A9	0.427153
1376224_at	0.0088666	0.000708	-5.77017	-0.18925	-1.22661	Elfn2	extracellular leucine-rich repeat and fibronectin type III domain containing 2	0.427321
1369341_a_at	0.0123006	0.00139	-5.13296	-0.91094	-1.22553	Magi2	membrane associated guanylate kinase, WW and PDZ domain containing 2	0.427641
1391636_at	0.0452711	0.0132	-3.30293	-3.3154	-1.22526			0.42772
1367805_at	0.00671203	0.000352	-6.48676	0.55605	-1.22319	Gls	glutaminase	0.428335
1374049_at	0.00595377	0.000265	-6.79691	0.8585	-1.22274	LOC100359980	myosin, light chain 6B, alkali, smooth muscle and non-muscle	0.428467
1373895_at	0.0063726	0.000308	-6.63051	0.69768	-1.22263	LOC100912002	uncharacterized LOC100912002	0.428501
1374939_at	0.0155373	0.00212	-4.75684	-1.36474	-1.22193	Cyfip2	cytoplasmic FMR1 interacting protein 2	0.42871
1389410_s_at	0.0387078	0.00996	-3.51373	-3.01456	-1.22151			0.428833
1374755_at	0.00773416	0.000533	-6.05385	0.11385	-1.22103			0.428976
1374039_at	0.0228188	0.00407	-4.20983	-2.06275	-1.22068	Car14	carbonic anhydrase 14	0.429081
1395076_at	0.0639105	0.0266	-2.80493	-4.04317	-1.21955	Runx1t1	RUNX1 translocation partner 1	0.429418
1384814_at	0.0525132	0.0179	-3.08571	-3.63037	-1.21942			0.429456
1373109_at	0.013082	0.00156	-5.0311	-1.03176	-1.21932			0.429484
1398466_at	0.0714309	0.0344	-2.62692	-4.30682	-1.21863	Calr4	calreticulin 4	0.429692
1394793_at	0.077563	0.0416	-2.49503	-4.50239	-1.21781	LOC102547322	uncharacterized LOC102547322	0.429934
1394057_at	0.0292532	0.00601	-3.90001	-2.47796	-1.21768	LOC100909913///Ndp	norrin-like///NDP, norrin cystine knot growth factor	0.429974
1380152_at	0.00352481	5.69e-05	-8.68373	2.47286	-1.21736			0.43007
1370218_at	0.0196236	0.00318	-4.41242	-1.79898	-1.21721	Ldhb	lactate dehydrogenase B	0.430113
1367979_s_at	0.0222452	0.00391	-4.24262	-2.01964	-1.2163	Cyp51	cytochrome P450, family 51	0.430386
1397415_at	0.0305631	0.00645	-3.84507	-2.55303	-1.21627	Atl1	atlastin GTPase 1	0.430395
1397596_at	0.0107297	0.00105	-5.3928	-0.60965	-1.21614	Trim2	tripartite motif-containing 2	0.430434
1383866_at	0.0594483	0.0229	-2.91008	-3.88798	-1.21539			0.430658
1392437_at	0.00395695	8.44e-05	-8.16418	2.06363	-1.21474	Alg2	ALG2, alpha-1,3/1,6-mannosyltransferase	0.43085
1372237_at	0.0172801	0.00258	-4.58971	-1.57321	-1.21473			0.430854
1384551_at	0.00783399	0.000545	-6.03109	0.08993	-1.21395	Ranbp6	RAN binding protein 6	0.431088
1397555_at	0.0298951	0.00623	-3.87252	-2.51547	-1.21312			0.431336
1397184_at	0.0488067	0.0154	-3.19546	-3.47065	-1.21287	Soga3	SOGA family member 3	0.431409
1395142_at	0.00283424	2.53e-05	-9.84458	3.30495	-1.21278	RGD1561931	similar to KIAA2022 protein	0.431437
1370760_a_at	0.0739451	0.0374	-2.5678	-4.39449	-1.21174	Gad1	glutamate decarboxylase 1	0.431748
1394401_at	0.0649333	0.0276	-2.7797	-4.08048	-1.21173	Elovl6	ELOVL fatty acid elongase 6	0.431752
1395335_at	0.0497601	0.016	-3.16463	-3.51541	-1.21148			0.431825
1387927_a_at	0.0406279	0.0109	-3.45012	-3.10478	-1.21142	Olfm1	olfactomedin 1	0.431842
1387364_at	0.0508913	0.0168	-3.12916	-3.567	-1.21107	Folh1	folate hydrolase 1	0.431949
1385197_at	0.00498164	0.000158	-7.38911	1.40489	-1.21092	Mcf2	MCF.2 cell line derived transforming sequence	0.431992
1378954_at	0.0246714	0.00461	-4.10928	-2.19595	-1.21072			0.432054
1385684_x_at	0.0409172	0.011	-3.44111	-3.1176	-1.21003	LOC102548827///Prp2l1	uncharacterized LOC102548827///proline rich protein 2-like 1	0.432259
1395706_at	0.0176666	0.00268	-4.55749	-1.61388	-1.21	Lingo1	leucine rich repeat and Ig domain containing 1	0.432268
1395190_at	0.147731	0.106	-1.85613	-5.43129	-1.2099	LOC100910708///Akr1b10	aldose reductase-related protein 1-like///aldo-keto reductase family 1 member B10	0.432298
1373967_at	0.0169379	0.00247	-4.62592	-1.52769	-1.20986	Sub1	SUB1 homolog, transcriptional regulator	0.432311
1386551_at	0.0361643	0.00882	-3.60505	-2.88591	-1.20966	Whsc1	Wolf-Hirschhorn syndrome candidate 1	0.432372
1373436_at	0.00570399	0.000228	-6.96356	1.01628	-1.20879	RGD1306739	similar to RIKEN cDNA 1700040L02	0.432631
1390294_at	0.0501509	0.0163	-3.15311	-3.53215	-1.20811	Atxn7l1	ataxin 7-like 1	0.432834
1378509_at	0.0151734	0.00203	-4.79377	-1.31924	-1.20804	Kif3a	kinesin family member 3a	0.432856
1385365_at	0.0415538	0.0113	-3.41891	-3.14923	-1.20785	Extl1	exostosin-like glycosyltransferase 1	0.432913
1380379_at	0.0172398	0.00257	-4.59314	-1.56889	-1.20733	Fbxo44	F-box protein 44	0.43307
1395590_at	0.0642426	0.0269	-2.79574	-4.05675	-1.20601	LOC102549278	zinc finger CCCH-type antiviral protein 1-like	0.433465
1376919_at	0.00922804	0.000769	-5.69017	-0.2767	-1.20593	Mfsd6	major facilitator superfamily domain containing 6	0.43349
1369404_a_at	0.0586095	0.0223	-2.92988	-3.85884	-1.20583	Nrxn1	neurexin 1	0.433521
1395233_at	0.0057154	0.000231	-6.94975	1.00333	-1.20519			0.433713
1372980_at	0.0176784	0.00268	-4.55549	-1.61641	-1.20425	Tspan33	tetraspanin 33	0.433995
1381924_at	0.0125312	0.00144	-5.10305	-0.94626	-1.20422	Spata33	spermatogenesis associated 33	0.434004
1378798_at	0.0718128	0.0348	-2.61721	-4.32122	-1.20325	Stox2	storkhead box 2	0.434295
1388295_s_at	0.0384989	0.00986	-3.52143	-3.00367	-1.20289	Frs3	fibroblast growth factor receptor substrate 3	0.434404
1367949_at	0.0449582	0.0131	-3.31284	-3.30113	-1.20237	Penk	proenkephalin	0.434561
1378122_a_at	0.00385261	7.36e-05	-8.34136	2.20596	-1.20142	Zbtb7a	zinc finger and BTB domain containing 7a	0.434846
1373254_at	0.0241234	0.00447	-4.13513	-2.16158	-1.20124	Krt10	keratin 10	0.434902
1376167_at	0.00402781	9.01e-05	-8.07959	1.99464	-1.20093	Asb1	ankyrin repeat and SOCS box-containing 1	0.434994
1374935_at	0.0824477	0.0469	-2.41293	-4.62394	-1.20078	Fsd1l	fibronectin type III and SPRY domain containing 1-like	0.435041
1393615_at	0.0789986	0.0431	-2.47031	-4.539	-1.20071	Deptor	DEP domain containing MTOR-interacting protein	0.43506
1368688_at	0.100283	0.0637	-2.20458	-4.93067	-1.20065	Ntsr2	neurotensin receptor 2	0.435081
1379371_at	0.00429768	0.00011	-7.82867	1.7859	-1.20042			0.435148
1387385_at	0.0772718	0.0413	-2.50012	-4.49483	-1.20022	Cntn1	contactin 1	0.435208
1376421_at	0.00566611	0.000223	-6.99239	1.04325	-1.19959			0.4354
1378948_at	0.042348	0.0117	-3.39326	-3.18585	-1.19924	Zcchc24	zinc finger CCHC-type containing 24	0.435505
1388470_at	0.005883	0.000258	-6.8257	0.88599	-1.19895	Fbxo9	f-box protein 9	0.435593
1379126_at	0.00953014	0.000821	-5.62651	-0.34693	-1.19865	Prune2	prune homolog 2	0.435684
1377113_at	0.0261268	0.00506	-4.03593	-2.29408	-1.19787	Flt1	FMS-related tyrosine kinase 1	0.435919
1390443_at	0.0135202	0.00166	-4.97359	-1.10065	-1.19776	RGD1563888	similar to DNA segment, Chr 16, ERATO Doi 472, expressed	0.435951
1395381_at	0.00688754	0.000378	-6.41055	0.47994	-1.19765			0.435984
1393673_at	0.0201578	0.00332	-4.37721	-1.84436	-1.19683	Sdr39u1	short chain dehydrogenase/reductase family 39U, member 1	0.436234
1391976_at	0.0370979	0.00923	-3.57079	-2.93405	-1.1968	Six4	SIX homeobox 4	0.436242
1375844_at	0.00786097	0.000553	-6.01765	0.07578	-1.19651	Ptbp2	polypyrimidine tract binding protein 2	0.43633
1371933_at	0.0117189	0.00125	-5.22697	-0.8008	-1.19524	Pde4dip	phosphodiesterase 4D interacting protein	0.436715
1387071_a_at	0.0416826	0.0114	-3.41243	-3.15847	-1.19494	Mapt	microtubule-associated protein tau	0.436805
1375278_at	0.0213112	0.00364	-4.30242	-1.94144	-1.19438	Trim2	tripartite motif-containing 2	0.436975
1375826_at	0.08046	0.0448	-2.44415	-4.57774	-1.19378	Gpr61	G protein-coupled receptor 61	0.437157
1372063_at	0.0357307	0.00859	-3.62578	-2.85685	-1.19367			0.437188
1387017_at	0.013842	0.00173	-4.93747	-1.14417	-1.1914	Sqle	squalene epoxidase	0.437877
1385350_at	0.0190444	0.00303	-4.45254	-1.74746	-1.19079			0.438062
1373904_at	0.00968796	0.000844	-5.59921	-0.37723	-1.19051	Lysmd2	LysM domain containing 2	0.438149
1373478_at	0.030784	0.00655	-3.83365	-2.56868	-1.1903			0.438213
1369155_at	0.052945	0.0181	-3.07634	-3.64405	-1.18981	Cntn4	contactin 4	0.438361
1376633_at	0.0201604	0.00332	-4.37693	-1.84473	-1.18976	RGD1566029	similar to mKIAA1644 protein	0.438377
1378284_at	0.0152439	0.00205	-4.78744	-1.32703	-1.18835			0.438805
1393565_at	0.0110488	0.00112	-5.33182	-0.67947	-1.18802	RGD1563441	similar to RIKEN cDNA A030009H04	0.438905
1395102_at	0.0760676	0.0399	-2.52414	-4.45923	-1.18802	Kcnt1	potassium sodium-activated channel subfamily T member 1	0.438906
1373039_at	0.0054683	0.000196	-7.13678	1.1769	-1.18784	Tomm70	translocase of outer mitochondrial membrane 70	0.438961
1386012_at	0.0177151	0.00269	-4.55211	-1.62069	-1.18739			0.439097
1374862_at	0.0203826	0.00339	-4.36122	-1.86505	-1.18705	Phyhip	phytanoyl-CoA 2-hydroxylase interacting protein	0.439201
1393058_at	0.018332	0.00285	-4.5049	-1.68061	-1.18624	Eid2	EP300 interacting inhibitor of differentiation 2	0.439446
1383453_at	0.0891953	0.0536	-2.32242	-4.75758	-1.18612	Olfml1	olfactomedin-like 1	0.439483
1381627_at	0.00370157	6.42e-05	-8.52075	2.34712	-1.18606	Snph	syntaphilin	0.439503
1374546_at	0.0152892	0.00207	-4.77946	-1.33686	-1.18599	Pcdh17	protocadherin 17	0.439522
1391092_at	0.0235564	0.0043	-4.16593	-2.12072	-1.18557	Glrb	glycine receptor, beta	0.439649
1382978_at	0.0121543	0.00136	-5.14931	-0.89169	-1.18426			0.440052
1392597_at	0.0239401	0.00441	-4.14641	-2.1466	-1.1836	Aif1l	allograft inflammatory factor 1-like	0.440252
1376204_at	0.026079	0.00504	-4.03857	-2.29053	-1.18349			0.440285
1371672_at	0.0100276	0.000909	-5.52838	-0.4563	-1.18314	Cbx7	chromobox 7	0.440392
1376156_at	0.00938801	0.000794	-5.65855	-0.31151	-1.18284	Pomgnt2	protein O-linked mannose N-acetylglucosaminyltransferase 2 (beta 1,4-)	0.440483
1384634_at	0.0425793	0.0119	-3.38458	-3.19825	-1.18279	Fam222a	family with sequence similarity 222, member A	0.4405
1372825_at	0.0161299	0.00227	-4.69809	-1.43755	-1.18186	Fnbp1	formin binding protein 1	0.440783
1374482_at	0.00671203	0.000352	-6.48672	0.55602	-1.18125	Ctps2	CTP synthase 2	0.440969
1374275_at	0.0822964	0.0468	-2.41497	-4.62092	-1.1808	Car11	carbonic anhydrase 11	0.441106
1393576_at	0.028049	0.00562	-3.95285	-2.40615	-1.17998			0.441357
1389015_at	0.00636134	0.000307	-6.63547	0.70253	-1.17961	Fundc2	FUN14 domain containing 2	0.44147
1394410_at	0.0360366	0.00875	-3.61097	-2.8776	-1.17954			0.441492
1373351_at	0.0212361	0.00362	-4.30655	-1.93604	-1.17927	Ank2	ankyrin 2, neuronal	0.441574
1393798_at	0.120936	0.0822	-2.03059	-5.18329	-1.17923	Atrx	ATRX, chromatin remodeler	0.441588
1382510_at	0.014043	0.00178	-4.91075	-1.17649	-1.17907			0.441635
1390785_at	0.00773416	0.000534	-6.05227	0.1122	-1.17882	Ubxn2a	UBX domain protein 2A	0.441712
1394746_at	0.00407513	9.44e-05	-8.02133	1.94672	-1.17879	Herc1	HECT and RLD domain containing E3 ubiquitin protein ligase family member 1	0.441723
1394946_at	0.0326412	0.00723	-3.75732	-2.67382	-1.17875	Soga3	SOGA family member 3	0.441734
1384878_at	0.011108	0.00113	-5.32066	-0.69232	-1.17839	Nmt2	N-myristoyltransferase 2	0.441843
1391680_at	0.064134	0.0268	-2.79928	-4.05151	-1.17827			0.44188
1368060_at	0.00234639	1.6e-05	-10.557	3.76584	-1.17825	Rida	reactive intermediate imine deaminase A homolog	0.441886
1388561_at	0.0161841	0.00228	-4.69314	-1.4437	-1.17782			0.442018
1368951_at	0.0457748	0.0135	-3.28682	-3.33858	-1.17734	Grin2d	glutamate ionotropic receptor NMDA type subunit 2D	0.442167
1384030_at	0.0337243	0.00773	-3.70553	-2.74561	-1.17712	LOC100912483	uncharacterized LOC100912483	0.442235
1375221_at	0.00746749	0.000489	-6.14241	0.20628	-1.17689	Tmx4	thioredoxin-related transmembrane protein 4	0.442305
1383004_at	0.00315733	3.35e-05	-9.426	3.01718	-1.17636	Ahcyl1	adenosylhomocysteinase-like 1	0.442467
1386056_at	0.0919347	0.0561	-2.29131	-4.8034	-1.17448			0.443043
1373108_at	0.072468	0.0357	-2.60121	-4.34495	-1.17446	Ppp1r3c	protein phosphatase 1, regulatory subunit 3C	0.443051
1389806_at	0.0500473	0.0162	-3.15637	-3.52741	-1.17401	Stard10	StAR-related lipid transfer domain containing 10	0.443188
1387435_at	0.0283893	0.00573	-3.93696	-2.42769	-1.174	St8sia3	ST8 alpha-N-acetyl-neuraminide alpha-2,8-sialyltransferase 3	0.443192
1368656_at	0.0547509	0.0194	-3.02815	-3.71454	-1.17399	Scg3	secretogranin III	0.443195
1382821_at	0.00041998	2.12e-07	-20.0813	7.6702	-1.17282	Ppfia3	PTPRF interacting protein alpha 3	0.443553
1370240_x_at	0.0102526	0.000949	-5.48682	-0.50303	-1.17273	Hba2///Hba1	hemoglobin, alpha 2///hemoglobin, alpha 1	0.443582
1382262_at	0.0238442	0.00437	-4.15246	-2.13857	-1.17216	Ube2e3	ubiquitin-conjugating enzyme E2E 3	0.443756
1383983_at	0.0544433	0.0191	-3.03857	-3.69929	-1.17212	LOC102548260	uncharacterized LOC102548260	0.443767
1368126_at	0.00742078	0.000477	-6.1674	0.23217	-1.17191	Aacs	acetoacetyl-CoA synthetase	0.443833
1392206_at	0.0404313	0.0107	-3.45718	-3.09474	-1.1716	Slc35f4	solute carrier family 35, member F4	0.443928
1375667_at	0.00448765	0.000126	-7.65729	1.63972	-1.16985			0.444468
1382098_at	0.0499088	0.0161	-3.15995	-3.52221	-1.16954			0.444563
1378248_at	0.0311605	0.0067	-3.81571	-2.59333	-1.16949	Apbb2	amyloid beta precursor protein binding family B member 2	0.444578
1398403_at	0.00572134	0.000235	-6.93221	0.98685	-1.16911			0.444694
1398645_at	0.0216088	0.00371	-4.28482	-1.96439	-1.16828	Wnt7a	wingless-type MMTV integration site family, member 7A	0.44495
1372141_at	0.0228816	0.00409	-4.20659	-2.06702	-1.16824	Pfdn2	prefoldin subunit 2	0.444963
1375621_at	0.0237609	0.00435	-4.15674	-2.1329	-1.16823	Sfxn5	sideroflexin 5	0.444968
1371043_a_at	0.0167849	0.00244	-4.63757	-1.51308	-1.16746	Pou3f3	POU class 3 homeobox 3	0.445206
1370181_at	0.0105703	0.00101	-5.42995	-0.56737	-1.16698	Rab4a	RAB4A, member RAS oncogene family	0.445352
1377818_at	0.0725413	0.0357	-2.59974	-4.34713	-1.16636			0.445544
1383638_at	0.00041998	1.64e-07	-20.8508	7.86733	-1.16625			0.445578
1390727_at	0.00800891	0.000576	-5.97573	0.03146	-1.16571			0.445745
1377111_at	0.0354105	0.00842	-3.64008	-2.83684	-1.16524	Tab3	TGF-beta activated kinase 1/MAP3K7 binding protein 3	0.44589
1378462_at	0.00808372	0.000586	-5.95919	0.01391	-1.16479	Mtap	methylthioadenosine phosphorylase	0.44603
1387208_at	0.0820098	0.0464	-2.41962	-4.61404	-1.16442	Ngb	neuroglobin	0.446144
1384943_at	0.0326693	0.00724	-3.75568	-2.67608	-1.16416	RGD1563888	similar to DNA segment, Chr 16, ERATO Doi 472, expressed	0.446223
1390456_at	0.00375352	6.65e-05	-8.47469	2.31115	-1.16346			0.446441
1377934_at	0.00498164	0.000158	-7.39339	1.4087	-1.16317	Exph5	exophilin 5	0.44653
1389310_at	0.00724357	0.00045	-6.22849	0.29513	-1.163	Slc2a13	solute carrier family 2 member 13	0.446582
1390584_at	0.00964607	0.000838	-5.60623	-0.36942	-1.16221	Rnf165	ring finger protein 165	0.446828
1367818_at	0.00747315	0.000491	-6.13753	0.2012	-1.162	Coq3	coenzyme Q3 methyltransferase	0.446892
1374358_at	0.0045925	0.000132	-7.60639	1.59573	-1.16114	Dpcd	deleted in primary ciliary dyskinesia	0.447159
1370264_at	0.0104957	0.000992	-5.4454	-0.54984	-1.16105	Syne1	spectrin repeat containing nuclear envelope protein 1	0.447187
1387852_at	0.00407513	9.32e-05	-8.03703	1.95966	-1.16082	Thrsp	thyroid hormone responsive	0.447259
1395609_at	0.0839681	0.0484	-2.39131	-4.65591	-1.15974			0.447594
1370853_at	0.05172	0.0174	-3.10692	-3.59941	-1.15967	Camk2n1	calcium/calmodulin-dependent protein kinase II inhibitor 1	0.447615
1369686_at	0.0224444	0.00397	-4.2312	-2.03464	-1.15954	Dclk1	doublecortin-like kinase 1	0.447655
1391405_at	0.00950677	0.000818	-5.62997	-0.3431	-1.15899	Thsd7a	thrombospondin type 1 domain containing 7A	0.447826
1379379_at	0.0717575	0.0348	-2.61881	-4.31885	-1.1589			0.447855
1383981_at	0.0155373	0.00212	-4.75678	-1.36482	-1.15817	Tp53bp2	tumor protein p53 binding protein, 2	0.448081
1390809_at	0.08277	0.0472	-2.40811	-4.63107	-1.15787			0.448174
1385429_at	0.00316454	3.53e-05	-9.35031	2.96372	-1.15761			0.448255
1389242_at	0.017911	0.00274	-4.53748	-1.63922	-1.15755			0.448273
1367857_at	0.0128435	0.0015	-5.06238	-0.99449	-1.15755	Fads1	fatty acid desaturase 1	0.448274
1379031_at	0.0163324	0.00233	-4.6769	-1.46392	-1.15691	Gca	grancalcin	0.448472
1390104_at	0.00602629	0.000271	-6.77328	0.83587	-1.15669	Irgq	immunity-related GTPase Q	0.44854
1395921_at	0.0182511	0.00283	-4.51124	-1.67255	-1.15639	Usp35	ubiquitin specific peptidase 35	0.448633
1374706_at	0.0138435	0.00173	-4.93646	-1.14539	-1.15439	Gdf11	growth differentiation factor 11	0.449256
1379103_at	0.028257	0.00569	-3.94269	-2.41992	-1.15428			0.44929
1375000_at	0.0333553	0.00757	-3.72181	-2.72299	-1.15422			0.44931
1370286_at	0.00576417	0.000243	-6.89156	0.94852	-1.15414	Slc38a2	solute carrier family 38, member 2	0.449334
1379374_at	0.0718033	0.0348	-2.61761	-4.32062	-1.15307	Plppr4	phospholipid phosphatase related 4	0.449667
1390815_at	0.0620161	0.025	-2.84761	-3.98011	-1.15295			0.449705
1382105_at	0.0147505	0.00194	-4.83566	-1.26789	-1.1527	Gnb5	G protein subunit beta 5	0.449782
1379465_at	0.0776467	0.0417	-2.494	-4.50391	-1.15231			0.449905
1382882_x_at	0.00781557	0.000542	-6.03682	0.09596	-1.151			0.450314
1373659_at	0.00191527	8.07e-06	-11.7091	4.44235	-1.14976	Smim5	small integral membrane protein 5	0.450702
1380486_at	0.00341138	5.23e-05	-8.79969	2.56093	-1.14957	Sec22c	SEC22 homolog C, vesicle trafficking protein	0.450761
1391229_at	0.0360335	0.00875	-3.61167	-2.87662	-1.14886	Camk1g	calcium/calmodulin-dependent protein kinase IG	0.45098
1374596_at	0.0417942	0.0115	-3.40942	-3.16277	-1.14865	RGD1309594	similar to RIKEN cDNA 1810043G02; DNA segment, Chr 10, Johns Hopkins University 13, expressed	0.451048
1380376_at	0.0351702	0.00832	-3.64988	-2.82315	-1.1484	Osbpl6	oxysterol binding protein-like 6	0.451125
1368239_at	0.020858	0.00351	-4.33257	-1.9022	-1.14775	Lrp3	LDL receptor related protein 3	0.451328
1391975_at	0.178417	0.134	-1.69657	-5.65153	-1.14753			0.451397
1371804_at	0.0293835	0.00605	-3.89495	-2.48485	-1.14744	Cdadc1	cytidine and dCMP deaminase domain containing 1	0.451425
1390301_at	0.0373752	0.00936	-3.56032	-2.94879	-1.14732			0.451462
1372763_at	0.00210155	1.1e-05	-11.1798	4.14144	-1.14438	Nus1	NUS1 dehydrodolichyl diphosphate synthase subunit	0.452383
1395461_at	0.0155341	0.00212	-4.75762	-1.36378	-1.14421	Apc2	APC2, WNT signaling pathway regulator	0.452438
1393808_at	0.0194971	0.00315	-4.42124	-1.78762	-1.14325	Fa2h	fatty acid 2-hydroxylase	0.45274
1379747_at	0.632334	0.586	-0.57117	-6.835	-1.14298	Prss35	protease, serine, 35	0.452824
1388274_at	0.00364025	6.08e-05	-8.59539	2.405	-1.14266	Bmyc	brain expressed myelocytomatosis oncogene	0.452924
1388022_a_at	0.00333875	4.86e-05	-8.90061	2.63663	-1.14259	Dnm1l	dynamin 1-like	0.452945
1386660_at	0.0100249	0.000906	-5.53103	-0.45333	-1.14234	Gng2	G protein subunit gamma 2	0.453025
1383592_at	0.0194545	0.00314	-4.42373	-1.78443	-1.14198			0.453137
1382301_at	0.00200859	9.11e-06	-11.4972	4.3238	-1.13999			0.453764
1387629_at	0.057659	0.0215	-2.95404	-3.8233	-1.13998	Bspry	B-box and SPRY domain containing	0.453766
1369265_at	0.0103499	0.000963	-5.47361	-0.51793	-1.13897	Senp2	Sumo1/sentrin/SMT3 specific peptidase 2	0.454083
1371132_a_at	0.0567554	0.0208	-2.97948	-3.78592	-1.13808	Ank3	ankyrin 3, node of Ranvier (ankyrin G)	0.454363
1375294_at	0.0568131	0.0208	-2.97677	-3.7899	-1.13736			0.454591
1392968_at	0.00316454	3.6e-05	-9.32149	2.94324	-1.13736	Pde4d	phosphodiesterase 4D	0.454592
1373250_at	0.0125669	0.00145	-5.09684	-0.95361	-1.13604	Anln///Anlnl1	anillin, actin binding protein///anillin, actin binding protein-like 1	0.455008
1369798_at	0.086607	0.0512	-2.35331	-4.71202	-1.13599	Atp1b2	ATPase Na+/K+ transporting subunit beta 2	0.455023
1377811_at	0.0544595	0.0191	-3.03756	-3.70077	-1.13507	Ankrd12	ankyrin repeat domain 12	0.455314
1388153_at	0.0049971	0.000161	-7.36863	1.38665	-1.13479	Acsl1	acyl-CoA synthetase long-chain family member 1	0.455401
1376121_at	0.041349	0.0112	-3.42494	-3.14064	-1.13412			0.455611
1379091_at	0.0302823	0.00635	-3.85662	-2.5372	-1.13401	Hgsnat	heparan-alpha-glucosaminide N-acetyltransferase	0.455647
1387954_a_at	0.00283424	2.51e-05	-9.85252	3.31029	-1.13381	Grip2	glutamate receptor interacting protein 2	0.455709
1392166_at	0.0586704	0.0223	-2.9285	-3.86086	-1.13333			0.455864
1368306_at	0.0466693	0.014	-3.26022	-3.37695	-1.13244	Grin2c	glutamate ionotropic receptor NMDA type subunit 2C	0.456144
1367695_at	0.019355	0.00311	-4.43249	-1.77317	-1.13197	Qdpr	quinoid dihydropteridine reductase	0.456293
1376245_x_at	0.032011	0.007	-3.78215	-2.63953	-1.13095	Agap3	ArfGAP with GTPase domain, ankyrin repeat and PH domain 3	0.456613
1373883_at	0.0548646	0.0195	-3.02503	-3.71911	-1.13051	Cdadc1	cytidine and dCMP deaminase domain containing 1	0.456755
1377974_at	0.00938801	0.000796	-5.65639	-0.3139	-1.12895			0.45725
1386998_at	0.0415413	0.0113	-3.41923	-3.14878	-1.12743	Aldoc	aldolase, fructose-bisphosphate C	0.45773
1374781_at	0.0431315	0.0121	-3.36822	-3.22166	-1.12716	Rabep1	rabaptin, RAB GTPase binding effector protein 1	0.457815
1379772_at	0.038299	0.00976	-3.52948	-2.9923	-1.12687	Aplnr	apelin receptor	0.457908
1396389_at	0.0203387	0.00337	-4.36491	-1.86027	-1.12645	Pip5kl1	phosphatidylinositol-4-phosphate 5-kinase-like 1	0.458042
1369948_at	0.00720521	0.000435	-6.26439	0.33191	-1.1263	Bex3	brain expressed X-linked 3	0.45809
1389437_at	0.00837114	0.000629	-5.88747	-0.0626	-1.12601	Sall2	spalt-like transcription factor 2	0.458182
1373931_at	0.0327021	0.00727	-3.75251	-2.68047	-1.12596	Pianp	PILR alpha associated neural protein	0.458196
1379073_at	0.0349239	0.00821	-3.65957	-2.80961	-1.12589	Slc25a23	solute carrier family 25 member 23	0.458219
1390716_at	0.027571	0.00548	-3.97245	-2.37962	-1.1256			0.458312
1367911_at	0.007503	0.000494	-6.13146	0.19491	-1.12552	Idh3a	isocitrate dehydrogenase 3 (NAD+) alpha	0.458338
1382575_at	0.00382617	7.1e-05	-8.38755	2.24259	-1.12539			0.458377
1379453_a_at	0.0985243	0.0621	-2.22134	-4.90614	-1.12488			0.458539
1380459_at	0.0182788	0.00283	-4.50926	-1.67506	-1.12388	Nacc2	NACC family member 2	0.458858
1395197_at	0.0312235	0.00672	-3.81352	-2.59633	-1.12189			0.459491
1394609_at	0.0727476	0.036	-2.59521	-4.35385	-1.12148	Ablim2	actin binding LIM protein family, member 2	0.459622
1368153_a_at	0.00392016	8.08e-05	-8.21951	2.10839	-1.12108	Nsmf	NMDA receptor synaptonuclear signaling and neuronal migration factor	0.459749
1375674_at	0.0223223	0.00393	-4.23848	-2.02508	-1.12064	Cdip1	cell death-inducing p53 target 1	0.459889
1376219_at	0.0422439	0.0117	-3.39624	-3.18159	-1.11939	LOC685152	ATPase, class I, type 8B, member 2	0.460287
1399037_at	0.0170361	0.00251	-4.61397	-1.54269	-1.1193	Ttc19	tetratricopeptide repeat domain 19	0.460318
1371979_at	0.00838608	0.000634	-5.8801	-0.07051	-1.11911	Srebf2	sterol regulatory element binding transcription factor 2	0.460378
1369446_at	0.0334738	0.00762	-3.71621	-2.73078	-1.11879	Cry2	cryptochrome circadian clock 2	0.460481
1384771_at	0.00386501	7.46e-05	-8.32402	2.19216	-1.11834	Tmem132e	transmembrane protein 132E	0.460622
1384308_at	0.0264131	0.00515	-4.02189	-2.31294	-1.11825	Meis1	Meis homeobox 1	0.460652
1392403_at	0.00185185	6.13e-06	-12.2021	4.70857	-1.11744			0.46091
1380131_at	0.00415324	0.000103	-7.91455	1.85803	-1.11734	Wdr37	WD repeat domain 37	0.460943
1379607_at	0.00316454	3.62e-05	-9.31521	2.93877	-1.11584			0.461423
1382897_at	0.00746749	0.000489	-6.14278	0.20666	-1.1158	Mbd5	methyl-CpG binding domain protein 5	0.461435
1391549_at	0.00368352	6.19e-05	-8.56926	2.38479	-1.11524	Dcun1d4	defective in cullin neddylation 1 domain containing 4	0.461616
1370925_at	0.0177151	0.0027	-4.55168	-1.62124	-1.11516	Atp9a	ATPase phospholipid transporting 9A (putative)	0.461639
1388034_at	0.0372692	0.00932	-3.56391	-2.94374	-1.11513	Apitd1///Pgd///Kif1b///Cort	apoptosis-inducing, TAF9-like domain 1///phosphogluconate dehydrogenase///kinesin family member 1B///cortistatin	0.461651
[truncated: 29,104 more rows]
