# Supplementary material for: Comparative Transcriptomics of Rat and Axolotl After Spinal Cord Injury Dissects Differences and Similarities in Inflammatory and Matrix Remodeling Gene Expression Patterns
Source: Front Neurosci. 2018 Nov 13;12:808. doi: 10.3389/fnins.2018.00808 (PMC6262295; doi:10.3389/fnins.2018.00808)
Supplement: Supplementary file 4 [file Table_4.XLSX]

## Sheet: AXO DAY1
Axolotl DAY 1
Genes are sorted by Fold-Change (FC) Injury / Control. Negative values are downregulated after Injury and positive values are upregulated after Injury. T-test p-value. Benjamini-Hochberg adjusted p-value. Unlog2 is also shown.
UNINJURED VS SCI DAY 1
DOWNLOADED FROM: https://www.ncbi.nlm.nih.gov/geo/query/acc.cgi?acc=GSE71934
ID	adj.P.Val	P.Value	t	B	logFC	Gene symbol (human homolog)	Gene name (human homolog)	unlog2
axo14037-f_at	1.73e-08	2.32e-11	-58.8	16.9058	-3.77193	FAM115A	hypothetical protein LOC9747	0.0732042	0.07	0.075
axo06338-r_at	6.55e-08	1.79e-10	-44.9	15.0187	-3.71594	ALOX12B	arachidonate 12-lipoxygenase, 12R type	0.0761012
axo10986-f_at	9.85e-08	3.43e-10	-41.2	14.3837	-3.36973	HCLS1	hematopoietic cell-specific Lyn substrate 1	0.0967412
axo09429-f_at	2.64e-07	2.41e-09	-31.8	12.4006	-3.30344	OASL	2'-5'-oligoadenylate synthetase-like isoform a	0.10129
axo00298-f_at	1.24e-08	1.42e-11	-62.8	17.3317	-3.00984	PSAT1	phosphoserine aminotransferase isoform 1	0.12415
axo11516-f_at	5e-07	6.67e-09	-27.8	11.3315	-2.79795	MCM7	minichromosome maintenance complex component 7 isoform 1	0.143792
axo05449-f_at	1.36e-07	6.35e-10	-38	13.7703	-2.78319	NCOA7	nuclear receptor coactivator 7 isoform 2	0.145271
axo07724-f_at	1.62e-07	8.86e-10	-36.3	13.433	-2.76419	CFD	complement factor D preproprotein	0.147196
axo06364-f_at	7.17e-08	2.07e-10	-44	14.8794	-2.69546	ALOX15B	arachidonate 15-lipoxygenase, second type isoform d	0.154378
axo08550-f_at	8.78e-07	1.67e-08	-24.6	10.354	-2.63002	PTBP1	polypyrimidine tract-binding protein 1 isoform a	0.161542
axo10156-f_at	5.47e-08	1.29e-10	-46.9	15.3378	-2.57394	ILF2	interleukin enhancer binding factor 2	0.167945
axo13199-f_at	8.99e-08	3.01e-10	-41.9	14.5129	-2.56356	IFIT5	interferon-induced protein with tetratricopeptide repeats 5	0.169157
axo19683-f_at	6.46e-08	1.72e-10	-45.1	15.0593	-2.50557	CCNB1	cyclin B1	0.176095
axo12700-r_at	0.00188	0.00055	-5.7	-1.13369	-2.48212	TCHH	trichohyalin	0.178981
axo08986-f_at	1.04e-06	2.19e-08	-23.7	10.0602	-2.46763	TK1	thymidine kinase 1	0.180788
axo13198-f_at	1.18e-07	5.11e-10	-39.1	13.9877	-2.44925	IFIT5	interferon-induced protein with tetratricopeptide repeats 5	0.183106
axo08053-f_at	1.08e-07	3.94e-10	-40.4	14.2481	-2.43148	KRT15	keratin 15	0.185375
axo19682-f_s_at	2.25e-07	1.7e-09	-33.3	12.7643	-2.37222	CCNB1	cyclin B1	0.193148
axo19585-f_at	5.75e-06	2.97e-07	-16.7	7.21199	-2.33059	RTP3	transmembrane protein 7	0.198803
axo11173-f_at	8.94e-07	1.71e-08	-24.5	10.3258	-2.31752	INSIG1	insulin induced gene 1 isoform 1	0.200613
axo00990-r_at	5.53e-07	7.67e-09	-27.3	11.1833	-2.30753	CAPN13	calpain 13	0.202005
axo10817-f_at	6.52e-06	3.6e-07	-16.3	7.00083	-2.26603	CLEC2B	C-type lectin, superfamily member 2	0.207902
axo13200-f_at	4.06e-07	4.85e-09	-29	11.6693	-2.24857	IFIT5	interferon-induced protein with tetratricopeptide repeats 5	0.210432
axo10238-r_at	9.22e-08	3.17e-10	-41.6	14.4629	-2.22583	PSPH	phosphoserine phosphatase	0.213775
axo12999-f_at	4.94e-06	2.35e-07	-17.2	7.47266	-2.22093	FBXO5	F-box only protein 5 isoform a	0.214503
axo00472-f_at	2.38e-07	1.94e-09	-32.7	12.6255	-2.20214	S100Z	S100 calcium binding protein Z	0.217314
axo13626-f_at	2.71e-07	2.54e-09	-31.6	12.3458	-2.1796	EXOSC2	exosome component 2	0.220736
axo11193-r_at	2.2e-07	1.66e-09	-33.4	12.7901	-2.15616	LGALS3BP	galectin 3 binding protein	0.224353
axo19588-f_at	1.84e-06	5.5e-08	-21	9.06105	-2.12587	RTP3	transmembrane protein 7	0.229112
axo03050-f_at	1.13e-07	4.78e-10	-39.4	14.054	-2.1229	AURKA	serine/threonine protein kinase 6	0.229585
axo06445-f_at	1.54e-07	7.9e-10	-36.9	13.5484	-2.11069	FBXO5	F-box only protein 5 isoform b	0.231536
axo02200-r_at	6.21e-07	9.07e-09	-26.7	11.0044	-2.10571	HARBI1	harbinger transposase derived 1	0.232336
axo11120-f_at	0.000101	1.48e-05	-9.75	2.87446	-2.09635	SMC4	SMC4 structural maintenance of chromosomes 4-like 1	0.23385
axo21059-f_at	1.09e-07	4.11e-10	-40.2	14.2049	-2.09584	KIAA0101	hypothetical protein LOC9768 isoform 1	0.233931
axo10237-r_at	6.95e-07	1.08e-08	-26	10.8169	-2.08237	PSPH	phosphoserine phosphatase	0.236126
axo08150-f_at	7.19e-07	1.19e-08	-25.7	10.7162	-2.07225	MATN3	matrilin 3 precursor	0.237788
axo08154-f_at	2.57e-06	8.92e-08	-19.6	8.53383	-2.06043	MCM3	minichromosome maintenance complex component 3	0.239745
axo08136-f_at	1.11e-07	4.33e-10	-39.9	14.1537	-2.04867	MAL	T-lymphocyte maturation-associated protein isoform a	0.241707
axo02180-f_at	1.74e-06	4.92e-08	-21.3	9.18211	-2.02919	WARS	tryptophanyl-tRNA synthetase isoform a	0.244993
axo20034-f_s_at	0.000234	4.31e-05	-8.37	1.68757	-2.02434	CARD6	caspase recruitment domain family, member 6	0.245818
axo00192-r_at	2.41e-07	2.03e-09	-32.5	12.5818	-2.02396	TMEM123	transmembrane protein 123 precursor	0.245883
axo06666-r_at	2.95e-06	1.1e-07	-19.1	8.3064	-1.99727	MX1	myxovirus resistance protein 1	0.250474
axo12644-f_at	8.3e-07	1.49e-08	-25	10.474	-1.98807	KERA	keratocan	0.252076
axo13845-f_at	3.71e-06	1.53e-07	-18.3	7.94166	-1.9686	GRHL1	leader-binding protein 32 isoform 1	0.255501
axo12699-f_at	0.000463	0.000101	-7.39	0.740916	-1.95141	TCHH	trichohyalin	0.258563
axo01065-r_at	1.65e-07	9.39e-10	-36	13.3732	-1.93503	SLFN13	schlafen family member 13	0.261516
axo13707-f_at	1.96e-07	1.2e-09	-34.9	13.1229	-1.93174	SACS	sacsin	0.262114
axo06251-f_at	1.13e-07	4.78e-10	-39.4	14.0556	-1.92696	FDPS	farnesyl diphosphate synthase isoform b	0.262982
axo09995-f_at	4.29e-06	1.89e-07	-17.8	7.71025	-1.90671	CDH1	cadherin 1, type 1 preproprotein	0.266701
axo06028-r_at	9.21e-06	5.96e-07	-15.2	6.44459	-1.90233	KRT5	keratin 5	0.267511
axo03236-f_at	7.9e-06	4.74e-07	-15.7	6.69764	-1.8997	COL28A1	collagen, type XXVIII precursor	0.267998
axo00254-f_at	1.53e-06	4.06e-08	-21.8	9.3925	-1.89849	VIT	vitrin	0.268223
axo18501-f_at	3.49e-07	3.72e-09	-30	11.9496	-1.89635	SMYD3	SET and MYND domain containing 3	0.268622
axo00756-f_at	3.31e-07	3.37e-09	-30.4	12.0528	-1.88366	C6orf150	hypothetical protein LOC115004	0.270996
axo08265-f_at	6.11e-07	8.85e-09	-26.7	11.0312	-1.87654	NCBP1	nuclear cap binding protein subunit 1, 80kDa	0.272335
axo06252-f_at	1.59e-07	8.41e-10	-36.6	13.4858	-1.86338	FDPS	farnesyl diphosphate synthase isoform b	0.274832
axo00787-r_at	3.24e-05	3.35e-06	-12	4.52948	-1.84374	KIF23	kinesin family member 23 isoform 1	0.278598
axo10701-f_at	1.13e-07	4.8e-10	-39.4	14.0515	-1.8422	PLK1	polo-like kinase 1	0.278896
axo07530-f_at	7.72e-07	1.34e-08	-25.3	10.5869	-1.8325	BNC1	basonuclin 1	0.280777
axo06109-r_at	3.99e-05	4.47e-06	-11.5	4.20851	-1.80189	RTL1	retrotransposon-like 1	0.286798
axo12849-r_s_at	2.71e-07	2.55e-09	-31.6	12.3437	-1.79651	TWF2	twinfilin-like protein	0.287869
axo05712-r_at	0.000359	7.39e-05	-7.74	1.08761	-1.79523	SMARCAD1	SWI/SNF-related, matrix-associated actin-dependent regulator of chromatin, subfamily a, containing DEAD/H box 1 isoform a	0.288125
axo01992-f_at	9.44e-06	6.16e-07	-15.1	6.40756	-1.79298	CAMK2D	calcium/calmodulin-dependent protein kinase II delta isoform 4	0.288576
axo10164-f_at	1.23e-05	9.03e-07	-14.4	5.98451	-1.78332	KIF11	kinesin family member 11	0.290514
axo11674-r_at	8.92e-06	5.71e-07	-15.3	6.49299	-1.75839	MED11	mediator complex subunit 11	0.295577
axo00701-r_at	3.54e-07	3.83e-09	-29.9	11.9181	-1.7523	RRM2	ribonucleotide reductase M2 polypeptide	0.296828
axo20227-f_at	4.6e-06	2.1e-07	-17.5	7.59361	-1.73619	SYTL2	synaptotagmin-like 2 isoform a	0.300161
axo17544-f_at	3.74e-06	1.55e-07	-18.2	7.92627	-1.73515	MRPL47	mitochondrial ribosomal protein L47 isoform a	0.300379
axo20700-f_at	1.8e-07	1.03e-09	-35.6	13.2778	-1.7349	HIST2H2AC	histone cluster 2, H2ac	0.30043
axo09980-f_at	5.09e-06	2.47e-07	-17.1	7.41722	-1.73328	CAMP	cathelicidin antimicrobial peptide	0.300768
axo11800-f_at	2e-07	1.3e-09	-34.5	13.0371	-1.71798	OAS3	2'-5'oligoadenylate synthetase 3	0.303974
axo17304-f_at	2.33e-07	1.82e-09	-33	12.6948	-1.71682	ABCB9	ATP-binding cassette, sub-family B (MDR/TAP), member 9 isoform 2	0.304219
axo08264-f_at	5.36e-05	6.57e-06	-10.9	3.78128	-1.71084	NCBP1	nuclear cap binding protein subunit 1, 80kDa	0.305482
axo17913-r_at	7.47e-07	1.27e-08	-25.5	10.6484	-1.70678	KIAA1618	hypothetical protein LOC57714	0.306342
axo19400-f_at	2.45e-07	2.17e-09	-32.2	12.5103	-1.69132		Z-DNA binding protein 1	0.309644
axo01995-f_at	1.79e-06	5.25e-08	-21.1	9.11281	-1.68428	NOXO1	NADPH oxidase organizer 1 isoform b	0.311158
axo12270-f_at	5.11e-06	2.48e-07	-17.1	7.41253	-1.67951	PLK2	polo-like kinase 2	0.312188
axo07587-r_at	4.19e-07	5.11e-09	-28.8	11.6139	-1.67035	CDC2	cell division cycle 2 isoform 1	0.314178
axo11056-f_at	1.97e-07	1.24e-09	-34.7	13.0857	-1.66535	SHMT2	serine hydroxymethyltransferase 2 (mitochondrial)	0.315268
axo20258-f_at	4.77e-07	6.2e-09	-28	11.4094	-1.66225	CCNB3	cyclin B3 isoform 3	0.315946
axo01920-f_at	7.47e-07	1.26e-08	-25.5	10.6555	-1.65774	ITGB1BP3	integrin beta 1 binding protein 3	0.316936
axo04267-r_at	1.72e-06	4.81e-08	-21.3	9.20814	-1.64831	INCENP	inner centromere protein antigens 135/155kDa isoform 1	0.319014
axo08747-f_at	2.06e-06	6.53e-08	-20.5	8.87471	-1.64522	DCK	deoxycytidine kinase	0.319698
axo20503-f_at	2.1e-07	1.5e-09	-33.9	12.8939	-1.64329	CLDN3	claudin 3	0.320125
axo07497-f_at	1.32e-05	9.93e-07	-14.2	5.87979	-1.64294	ATP2A2	ATPase, Ca++ transporting, slow twitch 2 isoform 2	0.320204
axo07016-f_at	8.48e-07	1.55e-08	-24.8	10.4343	-1.64253	TYRP1	tyrosinase-related protein 1 precursor	0.320295
axo07260-f_at	1.64e-07	9.22e-10	-36.1	13.3919	-1.63969	EREG	epiregulin preproprotein	0.320926
axo11580-r_s_at	1.49e-06	3.9e-08	-21.9	9.43549	-1.63943	HNRNPM	heterogeneous nuclear ribonucleoprotein M isoform a	0.320983
axo09994-f_at	4.67e-07	6.02e-09	-28.2	11.4403	-1.6344	CDH1	cadherin 1, type 1 preproprotein	0.322105
axo00377-f_at	3.18e-06	1.21e-07	-18.8	8.19714	-1.6319	COL11A1	alpha 1 type XI collagen isoform B preproprotein	0.322662
axo02983-f_at	2.04e-06	6.44e-08	-20.5	8.88988	-1.62784	SHISA4	shisa homolog 4	0.323572
axo10171-f_at	1.63e-05	1.34e-06	-13.6	5.55137	-1.62571	MCM2	minichromosome maintenance complex component 2	0.324051
axo18502-r_at	4.32e-06	1.91e-07	-17.7	7.70144	-1.61646	SMYD3	SET and MYND domain containing 3	0.326135
axo12248-f_at	7.15e-07	1.17e-08	-25.8	10.7294	-1.61542	PTGES3	unactive progesterone receptor, 23 kD	0.326369
axo10609-f_at	3.37e-07	3.49e-09	-30.3	12.0162	-1.61461	DNASE1L3	deoxyribonuclease I-like 3 precursor	0.326554
axo15548-f_at	2.01e-06	6.26e-08	-20.6	8.92139	-1.61045	COPG	coatomer protein complex, subunit gamma 1	0.327496
axo01573-f_at	2.9e-07	2.82e-09	-31.1	12.2388	-1.60827	TTC39B	tetratricopeptide repeat domain 39B	0.327992
axo05801-f_at	4.13e-06	1.79e-07	-17.9	7.76939	-1.60135	MOV10	Mov10, Moloney leukemia virus 10, homolog	0.32957
axo11975-r_at	9.38e-07	1.83e-08	-24.3	10.2527	-1.59907	RBM14	RNA binding motif protein 14	0.33009
axo12914-f_at	1.53e-05	1.23e-06	-13.8	5.64039	-1.59103	TARDBP	TAR DNA binding protein	0.331934
axo21176-f_at	3.39e-06	1.32e-07	-18.6	8.10095	-1.58703	ASF1B	anti-silencing function 1B	0.332856
axo12059-f_at	1.95e-05	1.7e-06	-13.2	5.28394	-1.58356	SPTLC1	serine palmitoyltransferase subunit 1 isoform a	0.333657
axo13166-f_at	2.18e-07	1.63e-09	-33.5	12.8096	-1.57733	PADI4	peptidyl arginine deiminase, type IV	0.335102
axo16150-f_at	2.41e-07	2.1e-09	-32.4	12.5456	-1.57527	FERMT1	kindlin-1	0.335581
axo14386-f_at	1.1e-06	2.38e-08	-23.4	9.97161	-1.57478	RPS6KA1	ribosomal protein S6 kinase, 90kDa, polypeptide 1 isoform b	0.335695
axo02383-f_at	3.96e-06	1.69e-07	-18	7.83203	-1.57146	SULT1C2	sulfotransferase family, cytosolic, 1C, member 1 isoform b	0.336468
axo08895-f_at	6.89e-07	1.06e-08	-26.1	10.8386	-1.56981	RPS6KB1	ribosomal protein S6 kinase, 70kDa, polypeptide 1	0.336854
axo02986-f_at	4.52e-07	5.75e-09	-28.3	11.4893	-1.56881	GRHL3	sister-of-mammalian grainyhead protein isoform 2	0.337087
axo01987-f_at	4.16e-07	5.03e-09	-28.8	11.6299	-1.56719	EYA2	eyes absent 2 isoform b	0.337464
axo13318-f_at	6.65e-07	1.01e-08	-26.3	10.8937	-1.56715	UHRF1	ubiquitin-like with PHD and ring finger domains 1 isoform 2	0.337473
axo17085-f_at	3.3e-06	1.27e-07	-18.7	8.14836	-1.5528	C21orf45	chromosome 21 open reading frame 45	0.340849
axo07745-f_at	5.71e-07	7.99e-09	-27.1	11.1398	-1.55021	E2F3	E2F transcription factor 3	0.341461
axo19121-f_at	3.31e-07	3.36e-09	-30.4	12.0537	-1.54099	ESRP2	RNA binding motif protein 35B	0.343651
axo02845-f_at	4.08e-07	4.91e-09	-28.9	11.6552	-1.53892	RAB27A	Ras-related protein Rab-27A	0.344143
axo08130-f_at	2.49e-06	8.44e-08	-19.8	8.59497	-1.53612	MAD2L1	MAD2-like 1	0.344812
axo13661-f_at	2.57e-06	8.87e-08	-19.7	8.54	-1.53515	ORC6L	origin recognition complex subunit 6	0.345043
axo02709-f_at	0.0033	0.00107	-5.12	-1.86867	-1.52544	RPGR	retinitis pigmentosa GTPase regulator isoform C	0.347374
axo19766-f_at	1.74e-06	4.91e-08	-21.3	9.18409	-1.5254	WDR75	WD repeat domain 75	0.347383
axo07927-f_at	9.91e-07	2.02e-08	-24	10.1475	-1.52384	HMGCS1	hydroxymethylglutaryl-CoA synthase 1	0.347759
axo11751-f_at	1.99e-05	1.75e-06	-13.1	5.25282	-1.52284	DYNC1LI2	dynein, cytoplasmic, light intermediate polypeptide 2	0.348
axo10224-f_at	2.8e-07	2.65e-09	-31.4	12.3047	-1.52072	PCK2	mitochondrial phosphoenolpyruvate carboxykinase 2 isoform 1 precursor	0.348511
axo20225-f_at	7.52e-07	1.29e-08	-25.5	10.6327	-1.5206	SYTL2	synaptotagmin-like 2 isoform a	0.34854
axo05927-r_at	0.000541	0.000122	-7.19	0.531082	-1.51787	HYOU1	hypoxia up-regulated 1 precursor	0.3492
axo17106-r_at	3.54e-07	3.82e-09	-29.9	11.9192	-1.51592	GNMT	glycine N-methyltransferase	0.349673
axo07032-f_at	1.13e-06	2.5e-08	-23.3	9.91845	-1.51396	CCNA2	cyclin A	0.350149
axo03481-f_at	1.59e-06	4.28e-08	-21.7	9.33512	-1.50457	ARL9	ADP-ribosylation factor-like 9	0.352434
axo08727-f_at	2.32e-07	1.81e-09	-33	12.7018	-1.5025	MAPK12	mitogen-activated protein kinase 12	0.35294
axo00468-f_at	1.36e-06	3.36e-08	-22.4	9.59659	-1.50064	CHST14	dermatan 4 sulfotransferase 1	0.353396
axo07047-f_at	1.09e-05	7.66e-07	-14.7	6.16707	-1.4979	CDC6	cell division cycle 6 protein	0.354068
axo19403-f_at	0.000163	2.73e-05	-8.94	2.1956	-1.49621	SLC25A32	solute carrier family 25, member 32	0.354484
axo00827-r_at	1.03e-05	7.12e-07	-14.8	6.24737	-1.48988	C19orf22	hypothetical protein LOC91300	0.356043
axo16703-f_at	6.92e-07	1.07e-08	-26.1	10.83	-1.48836	LRRC1	leucine rich repeat containing 1	0.356417
axo04547-f_at	3.69e-07	4.07e-09	-29.7	11.8525	-1.48691	SLC39A7	solute carrier family 39, member 7	0.356775
axo03268-f_at	5.96e-07	8.56e-09	-26.9	11.0672	-1.48305	KRT12	keratin 12	0.357732
axo01385-f_at	5.02e-07	6.75e-09	-27.7	11.319	-1.47874	GPRC6A	G protein-coupled receptor, family C, group 6, member A	0.358802
axo17350-f_at	9.74e-06	6.46e-07	-15	6.35574	-1.47822	TM9SF3	transmembrane 9 superfamily member 3	0.358932
axo03823-f_at	0.0143	0.006	-3.77	-3.74034	-1.47283		PREDICTED: similar to hCG2011544	0.360275
axo15875-f_at	8.75e-06	5.53e-07	-15.4	6.52698	-1.46674	TLR7	toll-like receptor 7	0.361799
axo11763-f_at	3.82e-07	4.34e-09	-29.4	11.787	-1.46485	LPO	lactoperoxidase	0.362273
axo06992-f_at	8.41e-06	5.23e-07	-15.5	6.58813	-1.46431	ATP6AP1	ATPase, H+ transporting, lysosomal accessory protein 1 precursor	0.362408
axo15718-f_at	8.32e-06	5.16e-07	-15.5	6.60503	-1.46192	HERC5	hect domain and RLD 5	0.36301
axo12863-f_at	2.62e-05	2.52e-06	-12.5	4.84845	-1.45861	KIF22	kinesin family member 22	0.363844
axo20707-f_at	5.3e-05	6.46e-06	-11	3.79951	-1.45814	RRP1	ribosomal RNA processing 1 homolog	0.363963
axo16183-f_at	0.000699	0.000167	-6.86	0.182879	-1.45682	BSPRY	B-box and SPRY domain containing	0.364295
axo18492-f_at	3.87e-06	1.64e-07	-18.1	7.86462	-1.45407	NUCKS1	nuclear casein kinase and cyclin-dependent kinase substrate 1	0.364991
axo18530-f_at	9.79e-07	1.98e-08	-24	10.1682	-1.45374	IPPK	inositol 1,3,4,5,6-pentakisphosphate 2-kinase	0.365073
axo11332-f_at	3.81e-06	1.6e-07	-18.2	7.89177	-1.44797	KIF20A	kinesin family member 20A	0.366537
axo15328-r_at	4.06e-07	4.87e-09	-29	11.6648	-1.44768	GMNN	geminin	0.36661
axo19323-f_at	2.45e-07	2.19e-09	-32.2	12.5038	-1.44656	C6orf27	G7c protein	0.366895
axo00389-f_at	1.2e-06	2.74e-08	-23	9.81895	-1.44477	ACY3	aspartoacylase (aminocyclase) 3	0.36735
axo18360-f_at	2.27e-06	7.51e-08	-20.1	8.72261	-1.44437	EIF4H	eukaryotic translation initiation factor 4H isoform 1	0.367452
axo10867-r_at	1.44e-06	3.68e-08	-22.1	9.49733	-1.44362	CAPN1	calpain 1, large subunit	0.367644
axo02782-f_at	2.6e-06	9.07e-08	-19.6	8.51601	-1.44304	MACC1	putative binding protein 7a5	0.367791
axo00699-r_at	3.02e-07	3e-09	-30.9	12.1749	-1.44269	RRM2	ribonucleotide reductase M2 polypeptide	0.367881
axo10348-f_at	8.01e-06	4.88e-07	-15.6	6.66537	-1.43825	ATP6V0D1	ATPase, H+ transporting, lysosomal, V0 subunit d1	0.369015
axo07055-f_at	3.07e-05	3.1e-06	-12.1	4.61482	-1.43769	CDS1	CDP-diacylglycerol synthase 1	0.369158
axo02381-f_at	6.75e-06	3.78e-07	-16.2	6.94631	-1.43506	RHOT1	ras homolog gene family, member T1 isoform 1	0.369832
axo12581-f_at	3.31e-07	3.38e-09	-30.4	12.0495	-1.43465	UPK3A	uroplakin 3A precursor	0.369936
axo08259-f_s_at	2.92e-06	1.08e-07	-19.2	8.32938	-1.43132	NASP	nuclear autoantigenic sperm protein isoform 2	0.370792
axo11122-f_at	3.37e-05	3.55e-06	-11.9	4.46688	-1.43092	SMC4	SMC4 structural maintenance of chromosomes 4-like 1	0.370894
axo19070-f_at	3.89e-06	1.65e-07	-18.1	7.85784	-1.42962		transmembrane channel-like 7	0.371229
axo08033-f_at	3.81e-07	4.3e-09	-29.4	11.7946	-1.42695	KIFC1	kinesin family member C1	0.371916
axo09856-f_at	3.02e-07	3e-09	-30.9	12.1746	-1.4267	AURKB	aurora kinase B	0.371981
axo15433-r_at	0.000368	7.62e-05	-7.71	1.05417	-1.42608	FBN1	fibrillin 1 precursor	0.372141
axo07343-r_at	1.51e-06	3.97e-08	-21.9	9.41622	-1.42592	IGFBP2	insulin-like growth factor binding protein 2, 36kDa	0.372181
axo09533-r_at	0.000436	9.39e-05	-7.47	0.821743	-1.42476	NAPA	N-ethylmaleimide-sensitive factor attachment protein, alpha	0.372481
axo18129-f_at	8.54e-07	1.58e-08	-24.8	10.4117	-1.42306	TRIM39	tripartite motif-containing 39 isoform 1	0.37292
axo03392-f_at	3.11e-06	1.18e-07	-18.9	8.224	-1.42164	ZRANB2	zinc finger protein 265 isoform 1	0.373289
axo17023-f_at	2.97e-06	1.11e-07	-19.1	8.29872	-1.42155	ANLN	anillin, actin binding protein	0.37331
axo14953-f_at	9.31e-05	1.33e-05	-9.9	2.99491	-1.42148	SKIV2L2	superkiller viralicidic activity 2-like 2	0.37333
axo12956-f_at	1.2e-06	2.75e-08	-23	9.81368	-1.4139	STAP1	signal transducing adaptor family member 1	0.375295
axo16188-f_at	0.000391	8.25e-05	-7.62	0.965779	-1.41142	MFSD6	major facilitator superfamily domain containing 6	0.375942
axo01386-f_at	2.89e-06	1.05e-07	-19.2	8.35383	-1.41027	GPRC6A	G protein-coupled receptor, family C, group 6, member A	0.37624
axo16047-f_at	1.25e-06	2.96e-08	-22.8	9.73545	-1.4033	PARP14	poly (ADP-ribose) polymerase family, member 14	0.378064
axo02517-f_at	1.57e-05	1.26e-06	-13.7	5.61187	-1.40116	TMEM52	transmembrane protein 52	0.378625
axo18086-f_at	2.92e-06	1.08e-07	-19.1	8.32684	-1.39608	OVOL2	zinc finger protein 339	0.379959
axo12378-f_at	7.08e-07	1.15e-08	-25.8	10.749	-1.39208	SC4MOL	sterol-C4-methyl oxidase-like isoform 1	0.381014
axo00414-r_at	9.94e-07	2.04e-08	-23.9	10.1366	-1.39047	IFITM5	interferon induced transmembrane protein 5	0.381441
axo16010-f_at	3.81e-06	1.61e-07	-18.1	7.88726	-1.3896	XAF1	XIAP associated factor 1 isoform 1	0.381671
axo10248-f_at	1.45e-05	1.15e-06	-13.9	5.72171	-1.38867	RPS6KA3	ribosomal protein S6 kinase, 90kDa, polypeptide 3	0.381915
axo14441-f_at	3.33e-05	3.48e-06	-11.9	4.48642	-1.38837	WAPAL	wings apart-like homolog	0.381995
axo09989-f_at	9.74e-07	1.96e-08	-24.1	10.1792	-1.38792	CDH1	cadherin 1, type 1 preproprotein	0.382115
axo06665-r_at	3.41e-07	3.57e-09	-30.2	11.9909	-1.38011	MX1	myxovirus resistance protein 1	0.384188
axo20926-f_s_at	3.53e-07	3.78e-09	-30	11.9326	-1.37948	IFITM3	interferon-induced transmembrane protein 3 (1-8U)	0.384357
axo00286-f_at	1.75e-05	1.46e-06	-13.4	5.44914	-1.37945	CCNE2	cyclin E2	0.384366
axo10575-f_at	6.65e-07	1e-08	-26.3	10.9006	-1.37926	AQP3	aquaporin 3	0.384417
axo12961-f_at	1.49e-06	3.91e-08	-21.9	9.43133	-1.37824	TPX2	TPX2, microtubule-associated protein homolog	0.384688
axo08558-f_at	1.19e-05	8.66e-07	-14.4	6.03056	-1.37512	TWF1	twinfilin 1	0.385522
axo12531-f_at	9.9e-06	6.6e-07	-15	6.33121	-1.37295	ZFP36L2	zinc finger protein 36, C3H type-like 2	0.386101
axo05883-r_at	8.11e-07	1.44e-08	-25.1	10.5092	-1.3714	ELOVL6	elongation of very long chain fatty acids-like 6	0.386515
axo06899-f_at	0.000715	0.000172	-6.83	0.153395	-1.36953	PIP4K2C	phosphatidylinositol-5-phosphate 4-kinase, type II, gamma isoform a	0.387017
axo19587-f_at	2.19e-06	7.18e-08	-20.2	8.77103	-1.36819	RTP3	transmembrane protein 7	0.387377
axo03437-f_at	5.8e-05	7.24e-06	-10.8	3.67266	-1.36755	NCKAP1	NCK-associated protein 1 isoform 2	0.387548
axo08894-f_at	1.63e-05	1.33e-06	-13.6	5.55251	-1.36653	RPS6KB1	ribosomal protein S6 kinase, 70kDa, polypeptide 1	0.387824
axo06339-f_at	4.35e-05	5.01e-06	-11.4	4.08134	-1.36562	ALOX12B	arachidonate 12-lipoxygenase, 12R type	0.388069
axo19856-f_at	1.25e-06	2.98e-08	-22.7	9.72666	-1.36225	CHCHD5	coiled-coil-helix-coiled-coil-helix domain containing 5	0.388974
axo08726-f_at	9.91e-07	2.01e-08	-24	10.1502	-1.36109	MAPK12	mitogen-activated protein kinase 12	0.389288
axo05611-f_at	2.07e-05	1.84e-06	-13	5.19365	-1.36058	BLMH	bleomycin hydrolase	0.389426
axo08702-f_at	1.02e-05	6.91e-07	-14.9	6.2809	-1.36016	RPA1	replication protein A1, 70kDa	0.389539
axo20287-r_at	3.96e-05	4.42e-06	-11.6	4.22143	-1.3545	PNPT1	polyribonucleotide nucleotidyltransferase 1	0.39107
axo01625-f_at	1.17e-05	8.45e-07	-14.5	6.05831	-1.35353	TMEM154	transmembrane protein 154	0.391334
axo00847-r_at	6.89e-06	3.9e-07	-16.1	6.91361	-1.35295	CANT1	calcium activated nucleotidase 1	0.391491
axo10693-r_at	2.35e-06	7.83e-08	-20	8.67666	-1.35162	PGGT1B	protein geranylgeranyltransferase type I, beta subunit	0.391852
axo08505-f_at	1.11e-06	2.46e-08	-23.3	9.93236	-1.35023	PRTN3	proteinase 3 (serine proteinase, neutrophil, Wegener granulomatosis autoantigen)	0.392231
axo18504-f_at	2.99e-06	1.11e-07	-19.1	8.29094	-1.34834	SMYD3	SET and MYND domain containing 3	0.392745
axo12434-f_at	9.99e-06	6.68e-07	-15	6.31803	-1.3474	KDELR1	KDEL (Lys-Asp-Glu-Leu) endoplasmic reticulum protein retention receptor 1	0.393
axo06887-f_at	3.48e-06	1.38e-07	-18.5	8.05411	-1.34735	PARP9	poly (ADP-ribose) polymerase family, member 9 isoform c	0.393014
axo06314-f_at	1.33e-05	1e-06	-14.2	5.86642	-1.34462	FZR1	Fzr1 protein isoform 1	0.393759
axo11174-f_at	5.78e-07	8.18e-09	-27	11.115	-1.3435	NCCRP1	non-specific cytotoxic cell receptor protein 1 homolog	0.394063
axo15693-f_at	6.65e-07	1e-08	-26.3	10.8981	-1.34316	GPN3	GPN-loop GTPase 3	0.394156
axo03281-f_at	0.000148	2.41e-05	-9.1	2.33368	-1.34219	PRC1	protein regulator of cytokinesis 1 isoform 3	0.394422
axo19586-r_at	2.86e-05	2.84e-06	-12.3	4.71435	-1.3398	RTP3	transmembrane protein 7	0.395074
axo09136-r_at	6.67e-05	8.69e-06	-10.5	3.46979	-1.33814	ZIC1	zinc finger protein of the cerebellum 1	0.395531
axo11194-r_at	0.00025	4.68e-05	-8.27	1.59583	-1.33794	LGALS3BP	galectin 3 binding protein	0.395585
axo11717-f_at	0.000237	4.38e-05	-8.36	1.67097	-1.3359	NDC80	kinetochore associated 2	0.396146
axo17852-f_at	1.56e-06	4.18e-08	-21.7	9.35988	-1.33402	KIAA1524	p90 autoantigen	0.396662
axo06953-f_at	8.59e-07	1.6e-08	-24.7	10.3971	-1.33222	PLA2G4C	phospholipase A2, group IVC isoform 3	0.397156
axo12035-f_at	1.83e-06	5.44e-08	-21	9.07269	-1.32856	RNASEH2A	ribonuclease H2, large subunit	0.398166
axo02977-f_at	1.2e-06	2.75e-08	-23	9.81194	-1.32747	AQP1	aquaporin 1	0.398465
axo12269-f_at	1.47e-06	3.82e-08	-22	9.45827	-1.32578	PLK2	polo-like kinase 2	0.398934
axo11515-f_at	7.33e-07	1.22e-08	-25.6	10.6925	-1.3231	MCM7	minichromosome maintenance complex component 7 isoform 1	0.399676
axo09941-f_at	7.63e-06	4.5e-07	-15.8	6.75568	-1.32216	POLR2B	DNA directed RNA polymerase II polypeptide B	0.399936
axo12030-f_at	4.38e-06	1.95e-07	-17.7	7.67872	-1.31705	IPO7	importin 7	0.401356
axo03139-f_at	6.02e-05	7.6e-06	-10.7	3.6182	-1.31637	SEC24C	SEC24-related protein C	0.401545
axo12673-f_at	7.48e-06	4.38e-07	-15.9	6.7854	-1.31609	FICD	Huntingtin interacting protein E	0.401622
axo07536-f_at	2.72e-05	2.65e-06	-12.4	4.78987	-1.3158	DST	dystonin isoform 1e precursor	0.401702
axo06377-f_at	1.11e-06	2.45e-08	-23.3	9.93755	-1.31365	PRKRA	protein kinase, interferon-inducible double stranded RNA dependent activator isoform 3	0.402302
axo15783-r_at	2.92e-06	1.08e-07	-19.2	8.32911	-1.31234		G-2 and S-phase expressed 1	0.402667
axo05833-f_at	1.22e-05	8.96e-07	-14.4	5.99402	-1.31077	G6PD	glucose-6-phosphate dehydrogenase isoform a	0.403106
axo08808-f_at	4.49e-07	5.65e-09	-28.4	11.507	-1.30567	HLTF	helicase-like transcription factor	0.404533
axo16609-f_at	2.23e-05	2.05e-06	-12.8	5.07718	-1.30342	CENPQ	centromere protein Q	0.405163
axo10968-f_at	0.00222	0.000672	-5.52	-1.35477	-1.3032	HIST1H1B	histone cluster 1, H1b	0.405225
axo18353-r_at	5.15e-06	2.52e-07	-17.1	7.39581	-1.30306	XYLT1	xylosyltransferase I	0.405266
axo19200-f_at	1.78e-05	1.51e-06	-13.4	5.41785	-1.30164	KIAA1305	hypothetical protein LOC57523	0.405665
axo16547-r_at	3.6e-05	3.9e-06	-11.8	4.36021	-1.30023	FAM102B	hypothetical protein LOC284611	0.406063
axo10675-r_at	1.53e-06	4.06e-08	-21.8	9.39241	-1.29598	NME4	nucleoside-diphosphate kinase 4	0.407259
axo18755-f_at	0.000172	2.91e-05	-8.86	2.12637	-1.29421	EFHD2	EF-hand domain family, member D2	0.407759
axo15784-f_at	4.04e-05	4.54e-06	-11.5	4.19249	-1.29413		G-2 and S-phase expressed 1	0.407783
axo06664-r_at	6.06e-07	8.76e-09	-26.8	11.0426	-1.29404	MX1	myxovirus resistance protein 1	0.407808
axo01703-f_at	1.06e-05	7.37e-07	-14.8	6.20945	-1.29256	SP7	osterix	0.408227
axo20953-f_s_at	1.16e-06	2.6e-08	-23.2	9.87383	-1.29247		EBNA1 binding protein 2	0.408252
axo05513-f_at	8.63e-07	1.62e-08	-24.7	10.3862	-1.29233	ARG1	arginase 1	0.408291
axo16404-f_at	2.4e-06	8.08e-08	-19.9	8.64245	-1.29091	PRPF39	PRP39 pre-mRNA processing factor 39 homolog	0.408694
axo09016-f_at	3.48e-05	3.72e-06	-11.8	4.41462	-1.29069	TPD52L2	tumor protein D52-like 2 isoform e	0.408755
axo18365-f_at	0.000368	7.62e-05	-7.71	1.0536	-1.29069	RAB38	RAB38	0.408756
axo11192-r_at	9.91e-07	2.01e-08	-24	10.1524	-1.28935	LGALS3BP	galectin 3 binding protein	0.409135
axo19684-f_at	4.68e-05	5.54e-06	-11.2	3.96998	-1.28725	CCNB1	cyclin B1	0.409731
axo12842-r_at	7.13e-06	4.1e-07	-16	6.85764	-1.28651	EMD	emerin	0.409942
axo10165-f_at	1.07e-06	2.3e-08	-23.6	10.0067	-1.28499	KIF11	kinesin family member 11	0.410374
axo08724-r_at	4.02e-06	1.72e-07	-18	7.81327	-1.28292	CYP51A1	cytochrome P450, family 51, subfamily A, polypeptide 1 isoform 1	0.410963
axo19008-f_at	0.000109	1.65e-05	-9.61	2.75645	-1.28047	SHCBP1	SHC SH2-domain binding protein 1	0.411661
axo03153-f_at	1.23e-06	2.89e-08	-22.8	9.76151	-1.27915	MAP4K5	mitogen-activated protein kinase kinase kinase kinase 5	0.412038
axo08535-r_at	2.63e-06	9.25e-08	-19.5	8.49491	-1.27897	PSMD1	proteasome 26S non-ATPase subunit 1	0.412088
axo08037-f_at	5.22e-07	7.16e-09	-27.5	11.2568	-1.27607	KPNA2	karyopherin alpha 2	0.412918
axo20084-f_s_at	1.96e-05	1.71e-06	-13.2	5.27435	-1.2755	LMNB2	lamin B2	0.413081
axo09600-f_at	1.98e-06	6.07e-08	-20.7	8.9547	-1.27313	FCGBP	Fc fragment of IgG binding protein	0.413761
axo16888-f_at	9.38e-07	1.82e-08	-24.3	10.2582	-1.27282	MUC4	mucin 4 isoform a	0.413849
axo09611-r_at	2.53e-06	8.63e-08	-19.7	8.57061	-1.27047	ZNF259	zinc finger protein 259	0.414525
axo19415-f_at	7.06e-06	4.05e-07	-16	6.87223	-1.26945	ITFG1	integrin alpha FG-GAP repeat containing 1	0.414817
axo09387-f_at	1.81e-06	5.33e-08	-21	9.09658	-1.26834	KHSRP	KH-type splicing regulatory protein (FUSE binding protein 2)	0.415136
axo19929-f_at	6.21e-07	9.09e-09	-26.7	11.0021	-1.26742	C2orf40	esophageal cancer related gene 4 protein	0.415403
axo19795-f_at	5.03e-06	2.42e-07	-17.2	7.43869	-1.26398	MFSD7	major facilitator superfamily domain containing 7	0.416395
axo07246-f_at	5.89e-06	3.08e-07	-16.6	7.17296	-1.26369	EMP1	epithelial membrane protein 1	0.416478
axo05926-f_at	1.11e-06	2.44e-08	-23.4	9.94095	-1.26314	HYOU1	hypoxia up-regulated 1 precursor	0.416637
axo08965-f_at	8.3e-07	1.49e-08	-25	10.4729	-1.26217	TGM3	transglutaminase 3 precursor	0.416916
axo15616-f_at	0.000126	1.97e-05	-9.37	2.55905	-1.26185	MAN1B1	alpha 1,2-mannosidase	0.417008
axo12862-f_at	1.21e-06	2.81e-08	-22.9	9.79167	-1.26092	KIF22	kinesin family member 22	0.417277
axo06760-f_at	6.69e-07	1.02e-08	-26.3	10.8842	-1.26089	LRTOMT	leucine rich transmembrane and 0-methyltransferase domain containing isoform 6	0.417286
axo15347-f_at	6.94e-06	3.95e-07	-16.1	6.89985	-1.26004	NBAS	neuroblastoma-amplified protein	0.417533
axo15104-f_at	1.49e-06	3.88e-08	-22	9.44111	-1.25741	MOXD1	monooxygenase, DBH-like 1 isoform 2	0.418294
axo19806-f_at	3.84e-06	1.62e-07	-18.1	7.87908	-1.25623	ZCCHC7	zinc finger, CCHC domain containing 7	0.418637
axo16345-f_at	4.91e-06	2.32e-07	-17.3	7.48652	-1.25295	CPSF3L	cleavage and polyadenylation specific factor 3-like	0.41959
axo17123-f_at	3.13e-06	1.19e-07	-18.9	8.21556	-1.24939	DNAJC10	DnaJ (Hsp40) homolog, subfamily C, member 10	0.420627
axo10648-r_at	2.01e-06	6.27e-08	-20.6	8.91895	-1.24746	MARS	methionyl-tRNA synthetase	0.421189
axo12635-f_at	1.78e-06	5.16e-08	-21.1	9.1304	-1.24481	UBE2C	ubiquitin-conjugating enzyme E2C isoform 1	0.421963
axo04273-f_at	1.25e-06	2.96e-08	-22.8	9.73326	-1.24374	MPO	myeloperoxidase	0.422276
axo20315-f_at	5.11e-05	6.18e-06	-11	3.8482	-1.24347	SURF4	surfeit 4	0.422355
axo18297-f_at	5.6e-05	6.94e-06	-10.8	3.72	-1.24125	TNN	tenascin N	0.423007
axo19808-f_at	2.23e-06	7.33e-08	-20.2	8.74905	-1.23973	FAR1	fatty acyl CoA reductase 1	0.423451
axo03275-f_at	2.57e-06	8.91e-08	-19.6	8.53595	-1.23914	TPD52L2	tumor protein D52-like 2 isoform c	0.423624
axo07145-f_at	2.54e-06	8.72e-08	-19.7	8.55915	-1.23827	DHX15	DEAH (Asp-Glu-Ala-His) box polypeptide 15	0.42388
axo20159-f_at	7.47e-07	1.27e-08	-25.5	10.6429	-1.23749	C13orf33	hypothetical protein LOC84935	0.424109
axo13132-r_at	2.86e-06	1.04e-07	-19.3	8.37018	-1.23586	DNAJB9	DnaJ (Hsp40) homolog, subfamily B, member 9	0.424591
axo18315-f_at	2.88e-05	2.87e-06	-12.3	4.70223	-1.2353	CARS	cysteinyl-tRNA synthetase isoform c	0.424754
axo03686-f_at	9.3e-07	1.8e-08	-24.3	10.2726	-1.23321		PREDICTED: hypothetical protein	0.42537
axo20102-f_at	4.25e-05	4.84e-06	-11.4	4.12104	-1.23093	ZC3H10	zinc finger CCCH-type containing 10	0.426042
axo06014-r_at	5.16e-07	7e-09	-27.6	11.2813	-1.23087	KRT17	keratin 17	0.42606
axo09359-f_at	2.51e-05	2.38e-06	-12.6	4.91056	-1.22985	BCAS1	breast carcinoma amplified sequence 1	0.426361
axo11787-f_at	5.96e-07	8.58e-09	-26.9	11.0646	-1.22942	NNMT	nicotinamide N-methyltransferase	0.426488
axo15063-f_at	3.29e-05	3.43e-06	-12	4.5048	-1.22774	FAM98A	hypothetical protein LOC25940	0.426987
axo07626-f_at	8.01e-07	1.42e-08	-25.1	10.5285	-1.22737	CKS1B	CDC28 protein kinase 1B	0.427096
axo10880-r_at	1.93e-05	1.67e-06	-13.2	5.30225	-1.22726	CRKL	v-crk sarcoma virus CT10 oncogene homolog (avian)-like	0.427129
axo03358-f_at	1.78e-06	5.19e-08	-21.1	9.12388	-1.22643	TJP2	tight junction protein 2 (zona occludens 2) isoform 2	0.427374
axo03347-r_at	1.45e-06	3.71e-08	-22.1	9.48856	-1.22605	CDC25A	cell division cycle 25A isoform b	0.427486
axo01959-r_at	4.45e-05	5.17e-06	-11.3	4.04671	-1.22437	TRIM39	tripartite motif-containing 39 isoform 2	0.427985
axo14156-f_at	4.73e-06	2.19e-07	-17.4	7.55077	-1.2239	LBA1	lupus brain antigen 1	0.428123
axo08170-f_at	0.000254	4.77e-05	-8.25	1.57492	-1.22305	MGAT5	N-acetylglucosaminyltransferase V	0.428376
axo08692-f_at	4.89e-05	5.87e-06	-11.1	3.90616	-1.22234	CYP26A1	cytochrome P450, family 26, subfamily A, polypeptide 1 isoform 1	0.428587
axo18263-f_at	4.05e-06	1.75e-07	-17.9	7.79653	-1.22175	MTBP	Mdm2, transformed 3T3 cell double minute 2, p53 binding protein binding protein	0.428762
axo11240-f_at	4.22e-06	1.84e-07	-17.8	7.73883	-1.22005	SFRS4	splicing factor, arginine/serine-rich 4	0.429267
axo02805-f_at	6.99e-05	9.31e-06	-10.4	3.39351	-1.21915	SYNE2	spectrin repeat containing, nuclear envelope 2 isoform 5	0.429535
axo00282-f_at	7.05e-07	1.14e-08	-25.9	10.762	-1.21881	CES1	carboxylesterase 1 isoform a precursor	0.429638
axo03840-f_at	0.00299	0.000958	-5.22	-1.74451	-1.21857		PREDICTED: similar to zinc finger protein 316	0.429709
axo19470-f_at	1.96e-06	5.96e-08	-20.7	8.97494	-1.21807	CDT1	chromatin licensing and DNA replication factor 1	0.429858
axo10223-f_at	7.47e-07	1.25e-08	-25.5	10.6618	-1.21779	PCK2	mitochondrial phosphoenolpyruvate carboxykinase 2 isoform 1 precursor	0.429939
axo16618-f_at	2.04e-06	6.44e-08	-20.5	8.89055	-1.21477	PTPLAD2	protein tyrosine phosphatase-like A domain containing 2	0.430843
axo05870-f_at	2.4e-06	8.04e-08	-19.9	8.64803	-1.21457	PPP3CA	protein phosphatase 3, catalytic subunit, alpha isoform isoform 2	0.430902
axo09194-f_at	1.31e-06	3.19e-08	-22.5	9.65459	-1.21409	HMGA2	high mobility group AT-hook 2 isoform a	0.431044
axo08427-r_at	0.00011	1.67e-05	-9.59	2.74335	-1.21406	PNN	pinin, desmosome associated protein	0.431053
axo10363-f_at	3.1e-05	3.14e-06	-12.1	4.60018	-1.21065	CCNB2	cyclin B2	0.432074
axo12195-f_at	7.15e-05	9.58e-06	-10.4	3.36102	-1.21026	IGF2BP3	insulin-like growth factor 2 mRNA binding protein 3	0.43219
axo06766-f_at	6.68e-06	3.71e-07	-16.2	6.96803	-1.21018	HOXA13	homeobox A13	0.432215
axo17801-f_at	7.7e-06	4.55e-07	-15.8	6.74203	-1.20916	BCAM	basal cell adhesion molecule isoform 2 precursor	0.432519
axo19595-f_at	2.61e-06	9.14e-08	-19.6	8.50791	-1.20689	FAM103A1	hypothetical protein LOC83640	0.433201
axo20454-f_at	1.98e-06	6.1e-08	-20.7	8.94865	-1.20675	RPL31	ribosomal protein L31 isoform 3	0.433245
axo04768-f_at	1.59e-06	4.25e-08	-21.7	9.34291	-1.20509	C15orf57	coiled-coil domain containing 32 isoform b	0.433742
axo12288-f_at	5.28e-06	2.63e-07	-17	7.3464	-1.20489	STARD10	START domain containing 10	0.433802
axo04238-f_at	1.11e-05	7.86e-07	-14.6	6.13844	-1.20479	CCDC112	coiled-coil domain containing 112 isoform 1	0.433831
axo17745-f_at	5.97e-05	7.52e-06	-10.7	3.63135	-1.20383	TAOK1	TAO kinase 1	0.434122
axo11767-r_at	1.18e-06	2.68e-08	-23.1	9.84176	-1.2034	C14orf37	hypothetical protein LOC145407	0.434249
axo14470-r_at	0.000143	2.29e-05	-9.17	2.38931	-1.2029	RRP1B	ribosomal RNA processing 1 homolog B	0.434401
axo17249-f_at	2.11e-06	6.75e-08	-20.4	8.83872	-1.2011	GTPBP2	GTP binding protein 2	0.434944
axo06031-f_at	9.79e-07	1.98e-08	-24	10.171	-1.19997	KRT5	keratin 5	0.435285
axo16793-f_at	5.81e-06	3.02e-07	-16.7	7.19343	-1.19993	PRR11	proline rich 11	0.435296
axo05880-f_at	1.04e-06	2.18e-08	-23.7	10.0655	-1.19873	CLEC2A	C-type lectin domain family 2, member A	0.435659
axo02936-r_at	8.52e-06	5.32e-07	-15.4	6.56995	-1.19831	LBR	lamin B receptor	0.435784
axo20007-f_at	6.52e-06	3.59e-07	-16.3	7.0032	-1.19714	NT5C1A	5'-nucleotidase, cytosolic IA	0.436139
axo14726-r_at	0.000231	4.22e-05	-8.4	1.71164	-1.19678	DNAJC9	DnaJ homolog, subfamily C, member 9	0.436249
axo03274-f_at	8.9e-06	5.67e-07	-15.3	6.49915	-1.19669	TPD52L2	tumor protein D52-like 2 isoform c	0.436276
axo12119-r_at	4.65e-05	5.49e-06	-11.2	3.98113	-1.19649	POLR3C	polymerase (RNA) III (DNA directed) polypeptide C (62kD)	0.436337
axo04266-f_at	1.43e-06	3.63e-08	-22.2	9.51408	-1.19612	INCENP	inner centromere protein antigens 135/155kDa isoform 1	0.436449
axo04537-f_at	5.34e-06	2.68e-07	-16.9	7.32789	-1.19529	HNRNPC	heterogeneous nuclear ribonucleoprotein C isoform b	0.436697
axo12896-f_at	5.16e-06	2.54e-07	-17.1	7.38455	-1.19323	LAMB4	laminin, beta 4	0.437324
axo11802-r_at	9.74e-06	6.44e-07	-15	6.35909	-1.19222	OAS3	2'-5'oligoadenylate synthetase 3	0.437628
axo03515-r_at	0.000133	2.11e-05	-9.28	2.48126	-1.19146	EXT2	exostosin 2 isoform 2	0.437859
axo16536-f_at	1.05e-06	2.23e-08	-23.6	10.0399	-1.18981	HELLS	helicase, lymphoid-specific	0.438361
axo08608-f_at	7.05e-06	4.04e-07	-16	6.87441	-1.18941	ALDH18A1	pyrroline-5-carboxylate synthetase isoform 1	0.438483
axo11385-f_at	1.2e-05	8.68e-07	-14.4	6.0282	-1.18899	RBM6	RNA binding motif protein 6	0.43861
axo15008-f_at	1.03e-05	7.1e-07	-14.8	6.25124	-1.18822	POLR1A	polymerase (RNA) I polypeptide A, 194kDa	0.438845
axo21114-f_s_at	7.43e-07	1.24e-08	-25.6	10.675	-1.18713	TRIM4	tripartite motif protein TRIM4 isoform alpha	0.439177
axo13894-f_at	2.28e-05	2.1e-06	-12.8	5.05021	-1.18385	CYFIP1	cytoplasmic FMR1 interacting protein 1 isoform a	0.440177
axo19112-f_at	3.51e-05	3.77e-06	-11.8	4.39848	-1.18209	POF1B	premature ovarian failure, 1B	0.440711
axo02912-f_at	3.19e-05	3.27e-06	-12	4.55522	-1.1798	SASS6	spindle assembly abnormal protein 6	0.441414
axo16088-f_at	3.47e-05	3.7e-06	-11.8	4.41965	-1.17901	DONSON	downstream neighbor of SON	0.441654
axo00906-f_at	1.02e-06	2.12e-08	-23.8	10.0966	-1.17877	CSNK1D	casein kinase 1, delta isoform 2	0.441729
axo07930-r_at	2.72e-06	9.68e-08	-19.4	8.44508	-1.17783	RBMX	RNA binding motif protein, X-linked	0.442017
axo20151-f_at	3.49e-05	3.73e-06	-11.8	4.41081	-1.17675	TMEM209	transmembrane protein 209	0.442347
axo08945-f_at	3.17e-05	3.24e-06	-12.1	4.56566	-1.17617	TDG	thymine-DNA glycosylase	0.442523
axo12861-r_at	1.97e-06	6.01e-08	-20.7	8.96513	-1.17576	STAT1	signal transducer and activator of transcription 1 isoform alpha	0.442651
axo02497-f_at	1.09e-06	2.34e-08	-23.5	9.98843	-1.17527	NOP2	nucleolar protein 1, 120kDa	0.4428
axo04561-f_at	4.48e-05	5.22e-06	-11.3	4.03629	-1.17441	SFRS1	splicing factor, arginine/serine-rich 1 isoform 2	0.443064
axo18529-f_at	2.6e-06	9.11e-08	-19.6	8.51152	-1.17166	IPPK	inositol 1,3,4,5,6-pentakisphosphate 2-kinase	0.44391
axo07791-f_at	1.08e-06	2.32e-08	-23.5	9.99673	-1.16945	F13B	coagulation factor XIII B subunit precursor	0.444591
axo11409-f_at	0.000127	1.99e-05	-9.36	2.55011	-1.16752	USPL1	ubiquitin specific peptidase like 1	0.445187
axo05478-f_at	0.000319	6.37e-05	-7.91	1.25289	-1.16677	RACGAP1	Rac GTPase activating protein 1	0.445419
axo18615-f_at	0.00095	0.000244	-6.47	-0.236942	-1.16588	CFH	complement factor H isoform b precursor	0.445692
axo12200-f_at	1.96e-06	5.95e-08	-20.7	8.97546	-1.16566	KHDRBS1	KH domain containing, RNA binding, signal transduction associated 1	0.445759
axo02567-r_at	0.00109	0.000288	-6.31	-0.418384	-1.16433	IL22RA2	interleukin 22-binding protein isoform 2	0.44617
axo04187-r_at	1.17e-06	2.65e-08	-23.1	9.85287	-1.16083	FAM3C	family with sequence similarity 3, member C precursor	0.447254
axo02152-f_at	3.69e-06	1.52e-07	-18.3	7.94917	-1.16076	NOMO2	nodal modulator 2 isoform 2	0.447278
axo21367-f_at	3.93e-06	1.67e-07	-18.1	7.84593	-1.15901	EXOSC6	homolog of yeast mRNA transport regulator 3	0.44782
axo16391-f_at	3.86e-06	1.64e-07	-18.1	7.86926	-1.15847	HERC6	hect domain and RLD 6	0.447986
axo09781-r_at	1.77e-06	5.04e-08	-21.2	9.15569	-1.15781	FEN1	flap structure-specific endonuclease 1	0.448193
axo16581-f_at	0.000463	0.000101	-7.39	0.737704	-1.15751	MTPAP	PAP associated domain containing 1	0.448285
axo18518-f_at	2.13e-05	1.93e-06	-13	5.14323	-1.15743	PARP12	zinc finger CCCH-type domain containing 1	0.44831
axo09632-r_at	0.00045	9.77e-05	-7.43	0.778081	-1.15676	TIMELESS	timeless homolog	0.448519
axo00518-f_at	1.22e-05	8.91e-07	-14.4	5.99966	-1.15515	DEDD2	death effector domain-containing DNA binding protein 2	0.44902
axo16808-f_at	1.76e-05	1.48e-06	-13.4	5.43677	-1.15425	PI4K2B	phosphatidylinositol 4-kinase type 2 beta	0.449301
axo04516-r_at	5.65e-06	2.89e-07	-16.8	7.24312	-1.15393	NP	nucleoside phosphorylase	0.449399
axo12608-f_at	7.48e-06	4.39e-07	-15.8	6.78325	-1.15351	NPM3	nucleophosmin/nucleoplasmin 3	0.449529
axo13660-f_at	1.02e-06	2.13e-08	-23.8	10.0915	-1.15244	HEBP2	heme binding protein 2	0.449862
axo11730-f_at	4.56e-06	2.06e-07	-17.5	7.61412	-1.15023	PRMT5	protein arginine methyltransferase 5 isoform a	0.450555
axo03365-f_at	4.26e-06	1.86e-07	-17.8	7.72661	-1.14716	SF1	splicing factor 1 isoform 3	0.451512
axo15912-f_at	0.000451	9.81e-05	-7.42	0.773254	-1.1455	MEX3C	ring finger and KH domain containing 2	0.452033
axo16574-f_at	3.45e-06	1.35e-07	-18.6	8.07862	-1.14515	ECT2	epithelial cell transforming sequence 2 oncogene protein	0.452142
axo08365-r_at	1.22e-05	8.87e-07	-14.4	6.00455	-1.14128	PDPK1	3-phosphoinositide dependent protein kinase-1 isoform 1	0.453358
axo08896-f_at	2.3e-05	2.12e-06	-12.8	5.03929	-1.14068	RPS6KB1	ribosomal protein S6 kinase, 70kDa, polypeptide 1	0.453546
axo12092-r_at	9.6e-06	6.31e-07	-15.1	6.38218	-1.13934	DRAP1	DR1-associated protein 1	0.453968
axo19325-f_at	7.26e-06	4.21e-07	-15.9	6.828	-1.13923	C6orf27	G7c protein	0.454003
axo02994-f_at	4.56e-06	2.07e-07	-17.5	7.61036	-1.13761		leader-binding protein 32 isoform 2	0.454513
axo02431-f_at	3.66e-06	1.5e-07	-18.3	7.96356	-1.13657	CDH26	cadherin-like 26 isoform a	0.45484
axo01880-r_at	2.87e-05	2.85e-06	-12.3	4.70835	-1.1362	C9orf21	hypothetical protein LOC195827	0.454957
axo18589-f_at	2.15e-05	1.96e-06	-12.9	5.12643	-1.13539	PAPOLG	poly(A) polymerase gamma	0.455212
axo07687-r_at	1.1e-06	2.37e-08	-23.5	9.97494	-1.13517	CSNK1A1	casein kinase 1, alpha 1 isoform 2	0.455281
axo00914-f_at	0.000181	3.11e-05	-8.78	2.05011	-1.13449	TPCN2	two pore segment channel 2	0.455496
axo01498-f_at	2.34e-06	7.77e-08	-20	8.68477	-1.13273	GRPEL2	GrpE-like 2, mitochondrial	0.456053
axo17822-f_at	8.16e-06	5.02e-07	-15.6	6.63454	-1.13236	FBXW7	F-box and WD repeat domain containing 7 isoform 3	0.456169
axo12749-f_at	1.72e-06	4.77e-08	-21.4	9.21679	-1.13032	MAD2L1BP	MAD2L1 binding protein isoform 1	0.456814
axo06120-r_at	3.83e-05	4.23e-06	-11.6	4.27169	-1.13006	RTL1	retrotransposon-like 1	0.456896
axo11000-f_at	0.000142	2.28e-05	-9.17	2.3955	-1.12933	HSPA5	heat shock 70kDa protein 5	0.457129
axo08889-f_at	0.000112	1.69e-05	-9.57	2.72623	-1.12899	STAT5A	signal transducer and activator of transcription 5A	0.457236
axo08764-f_at	1.84e-05	1.57e-06	-13.3	5.37446	-1.12809	DHFR	dihydrofolate reductase	0.457521
axo07135-f_at	2.6e-05	2.49e-06	-12.5	4.86179	-1.12758	DAPK3	death-associated protein kinase 3	0.457683
axo21334-f_at	4.11e-05	4.65e-06	-11.5	4.16444	-1.12655	HIATL1	hippocampus abundant transcript-like 1	0.458009
axo00417-f_s_at	1.32e-06	3.25e-08	-22.5	9.63372	-1.12573	SRrp35	serine-arginine repressor protein	0.458269
axo17066-f_at	0.000189	3.28e-05	-8.71	1.99079	-1.1254	ABCB4	ATP-binding cassette, subfamily B, member 4 isoform B	0.458374
axo11646-f_at	1.37e-05	1.06e-06	-14.1	5.81213	-1.12399	LIPG	endothelial lipase precursor	0.458822
axo08748-f_at	0.000156	2.58e-05	-9.02	2.2602	-1.12345	DCK	deoxycytidine kinase	0.458994
axo10558-f_at	1.37e-06	3.43e-08	-22.3	9.57361	-1.12343	SPAG7	sperm associated antigen 7	0.459002
axo15848-f_at	1.05e-05	7.32e-07	-14.8	6.21659	-1.12295	UBAP1	ubiquitin associated protein 1	0.459154
axo07951-f_at	5.02e-06	2.4e-07	-17.2	7.44624	-1.12247	IARS	isoleucyl-tRNA synthetase	0.459307
axo05497-f_at	3.2e-06	1.22e-07	-18.8	8.19033	-1.12158	LNX1	ligand of numb-protein X 1 isoform a	0.459591
axo11013-f_at	5.17e-06	2.55e-07	-17.1	7.38164	-1.11989	MYB	v-myb myeloblastosis viral oncogene homolog isoform 2	0.460129
axo00325-r_at	2.6e-06	9.03e-08	-19.6	8.52106	-1.1198	PUF60	poly-U binding splicing factor 60KDa isoform a	0.460158
axo06046-r_at	5.73e-06	2.96e-07	-16.7	7.21813	-1.11806	RTL1	retrotransposon-like 1	0.460714
axo17366-f_at	2.63e-06	9.29e-08	-19.5	8.48949	-1.1178	STARD7	START domain containing 7	0.460798
axo02523-f_at	8.04e-06	4.92e-07	-15.6	6.65773	-1.11776	PSMF1	proteasome inhibitor subunit 1	0.460807
axo16875-r_at	1.3e-06	3.14e-08	-22.6	9.67079	-1.11748	STRBP	spermatid perinuclear RNA binding protein	0.460897
axo10407-r_at	6.42e-06	3.49e-07	-16.3	7.03672	-1.11556	NOLC1	nucleolar and coiled-body phosphoprotein 1	0.461512
axo12645-r_at	2.94e-06	1.09e-07	-19.1	8.31286	-1.1151	ESM1	endothelial cell-specific molecule 1 isoform a precursor	0.461658
axo08500-r_at	7.9e-06	4.74e-07	-15.7	6.69703	-1.11383	CHMP1A	chromatin modifying protein 1A isoform 2	0.462067
axo06433-f_at	9.09e-06	5.86e-07	-15.2	6.4627	-1.11236	GPT2	glutamic pyruvate transaminase 2 isoform 2	0.462535
axo16329-f_at	2.66e-05	2.56e-06	-12.5	4.82749	-1.1107	PARP16	poly (ADP-ribose) polymerase family, member 16	0.463069
axo07720-f_at	1.03e-06	2.16e-08	-23.8	10.077	-1.11004	DES	desmin	0.463282
axo11112-f_at	1.79e-06	5.25e-08	-21.1	9.11195	-1.10637	CHAF1A	chromatin assembly factor 1, subunit A (p150)	0.46446
axo04208-f_at	5.83e-05	7.3e-06	-10.8	3.66418	-1.1063	PEG10	paternally expressed 10 isoform RF1	0.464484
axo18936-f_at	1.86e-05	1.59e-06	-13.3	5.3594	-1.10573	NAT10	N-acetyltransferase 10 isoform a	0.464669
axo03621-f_at	2.72e-06	9.73e-08	-19.4	8.43934	-1.10519	WARS	tryptophanyl-tRNA synthetase isoform b	0.464843
axo02131-f_at	6.5e-06	3.56e-07	-16.3	7.01434	-1.10469	MYCL1	l-myc-1 proto-oncogene isoform 1	0.465002
axo16229-f_at	6.19e-06	3.27e-07	-16.5	7.10623	-1.10169	NSUN2	NOL1/NOP2/Sun domain family, member 2	0.465969
axo06111-r_at	1.57e-05	1.27e-06	-13.7	5.60739	-1.09958	RTL1	retrotransposon-like 1	0.466653
axo12097-f_at	0.000295	5.77e-05	-8.03	1.36237	-1.0989	SMC2	structural maintenance of chromosomes 2	0.466872
axo11513-f_at	4.42e-06	1.98e-07	-17.7	7.66219	-1.09871	MCM4	minichromosome maintenance complex component 4	0.466934
axo09902-r_at	0.0004	8.47e-05	-7.59	0.936504	-1.09743	PNLIP	pancreatic lipase precursor	0.467349
axo12138-r_at	1.31e-06	3.19e-08	-22.5	9.65445	-1.09366	FBLN1	fibulin 1 isoform D	0.46857
axo07048-f_at	2.01e-06	6.28e-08	-20.6	8.91772	-1.09151	CDC20	cell division cycle 20	0.469269
axo09768-f_at	2.12e-05	1.92e-06	-13	5.14929	-1.09073	EMX2	empty spiracles homeobox 2	0.469525
axo01343-f_at	0.000319	6.36e-05	-7.91	1.25493	-1.09036	SGMS1	sphingomyelin synthase 1	0.469645
axo04988-f_at	3.67e-05	3.99e-06	-11.7	4.33577	-1.08864	RBM47	RNA binding motif protein 47 isoform a	0.470205
axo02631-r_at	0.000123	1.92e-05	-9.4	2.58655	-1.0868	FAM101A	hypothetical protein LOC144347	0.470803
axo09379-r_at	1.84e-06	5.49e-08	-21	9.0643	-1.08608	YARS	tyrosyl-tRNA synthetase	0.471038
axo08153-f_at	3.06e-06	1.16e-07	-19	8.24747	-1.08546	MCM3	minichromosome maintenance complex component 3	0.471242
axo10049-r_at	0.0192	0.00849	-3.52	-4.11258	-1.08508	DSP	desmoplakin isoform I	0.471366
axo08914-f_at	0.000254	4.78e-05	-8.25	1.57345	-1.0849	SUV39H1	suppressor of variegation 3-9 homolog 1	0.471425
axo12802-r_at	6.31e-06	3.4e-07	-16.4	7.0643	-1.08406	PACSIN2	protein kinase C and casein kinase substrate in neurons 2	0.471699
axo18950-f_at	6.68e-06	3.7e-07	-16.2	6.9711	-1.08346	E2F8	E2F family member 8	0.471895
axo09875-f_at	2.78e-05	2.73e-06	-12.3	4.7581	-1.08133	TRIP13	thyroid hormone receptor interactor 13	0.472592
axo06566-f_at	0.000113	1.72e-05	-9.55	2.70967	-1.08095	EPX	eosinophil peroxidase	0.472716
axo12190-f_at	0.00172	0.000493	-5.8	-1.01431	-1.08051	EXOC5	SEC10 protein	0.472863
axo07928-f_at	1.64e-06	4.47e-08	-21.5	9.28622	-1.08042	HMGCS1	hydroxymethylglutaryl-CoA synthase 1	0.472892
axo07640-f_at	7.95e-06	4.79e-07	-15.7	6.68686	-1.08042	COL2A1	collagen, type II, alpha 1 isoform 1 precursor	0.472893
axo08165-f_at	0.000107	1.6e-05	-9.64	2.78779	-1.07914	MEIS1	Meis homeobox 1	0.473311
axo08723-f_at	4.15e-06	1.81e-07	-17.9	7.75952	-1.07733	CYP51A1	cytochrome P450, family 51, subfamily A, polypeptide 1 isoform 1	0.473904
axo04221-f_at	0.000101	1.49e-05	-9.74	2.86799	-1.07566	LFNG	lunatic fringe isoform b	0.474454
axo10425-f_s_at	2.14e-06	6.91e-08	-20.3	8.81304	-1.07396	COPB2	coatomer protein complex, subunit beta 2 (beta prime)	0.475012
axo07098-f_at	1.75e-06	4.94e-08	-21.3	9.17844	-1.07126	CLDN4	claudin 4	0.475903
axo18348-f_at	2.63e-05	2.53e-06	-12.5	4.84323	-1.07125	RRAGC	Ras-related GTP binding C	0.475906
axo04316-f_at	1.49e-05	1.19e-06	-13.8	5.6831	-1.06906	PSAP	prosaposin isoform c preproprotein	0.47663
axo09180-f_at	0.000119	1.83e-05	-9.47	2.64045	-1.06816	USP7	ubiquitin specific peptidase 7	0.476926
axo00700-r_at	3.11e-06	1.18e-07	-18.9	8.22623	-1.06759	RRM2	ribonucleotide reductase M2 polypeptide	0.477117
axo19467-f_at	2.43e-05	2.27e-06	-12.7	4.96067	-1.06704	ACSBG2	bubblegum related protein	0.477296
axo16976-r_at	3.83e-05	4.23e-06	-11.6	4.27083	-1.06692	MCM10	minichromosome maintenance complex component 10 isoform 2	0.477337
axo18743-f_at	4.55e-06	2.06e-07	-17.6	7.61806	-1.06616	MFSD11	major facilitator superfamily domain containing 11	0.477587
axo18710-r_at	1.2e-06	2.73e-08	-23	9.82039	-1.06535	DSCC1	defective in sister chromatid cohesion 1	0.477858
axo06153-f_at	1.68e-06	4.6e-08	-21.5	9.25699	-1.06288	COMT	catechol-O-methyltransferase isoform MB-COMT	0.478676
axo01635-f_at	4.29e-05	4.91e-06	-11.4	4.10525	-1.0625	SAMD9L	sterile alpha motif domain containing 9-like	0.478801
axo06489-r_at	1.45e-06	3.71e-08	-22.1	9.48873	-1.06058	HNRPLL	heterogeneous nuclear ribonucleoprotein L-like isoform 2	0.47944
axo00973-f_at	3.48e-05	3.71e-06	-11.8	4.41622	-1.06012	OSBPL2	oxysterol-binding protein-like protein 2 isoform 2	0.479593
axo15676-f_at	1e-05	6.75e-07	-14.9	6.30678	-1.05928	TAF9	TAF9 RNA polymerase II, TATA box binding protein-associated factor isoform b	0.479873
axo11511-r_s_at	2.01e-06	6.3e-08	-20.6	8.9143	-1.05838	MCM4	minichromosome maintenance complex component 4	0.480171
axo14105-r_at	1.52e-05	1.22e-06	-13.8	5.65543	-1.05754	MELK	maternal embryonic leucine zipper kinase	0.480449
axo20972-f_at	4.3e-05	4.93e-06	-11.4	4.09985	-1.05667	DDX19B	DEAD (Asp-Glu-Ala-As) box polypeptide 19 isoform 1	0.480742
axo03112-r_at	0.0017	0.000489	-5.81	-1.00574	-1.0557	MIA3	melanoma inhibitory activity family, member 3	0.481064
axo05472-r_at	4.97e-05	5.98e-06	-11.1	3.88607	-1.0533	AP1B1	adaptor-related protein complex 1 beta 1 subunit isoform a	0.481865
axo04535-f_at	2.15e-06	6.96e-08	-20.3	8.80584	-1.05316	BCLAF1	BCL2-associated transcription factor 1 isoform 2	0.481913
axo05889-f_at	9.63e-06	6.34e-07	-15.1	6.37665	-1.05273	SUPT5H	suppressor of Ty 5 homolog isoform b	0.482055
axo02479-f_at	8.05e-06	4.93e-07	-15.6	6.65537	-1.05156	SERINC5	developmentally regulated protein TPO1	0.482445
axo18226-f_at	0.000198	3.48e-05	-8.64	1.92603	-1.05067	TEAD1	TEA domain family member 1	0.482744
axo14132-f_at	5.78e-05	7.21e-06	-10.8	3.67751	-1.04944	KIAA0649	1A6/DRIM (down-regulated in metastasis) interacting protein	0.483156
axo05568-f_at	0.000527	0.000119	-7.22	0.563834	-1.04863	ZNF84	zinc finger protein 84	0.483428
axo19597-f_at	2.92e-06	1.07e-07	-19.2	8.33414	-1.04826	FAM107B	hypothetical protein LOC83641	0.483552
axo11071-f_at	3.85e-05	4.27e-06	-11.6	4.26064	-1.04599	TFF2	trefoil factor 2 precursor	0.484312
axo19505-r_at	6.81e-06	3.83e-07	-16.1	6.93254	-1.04491	ISG20L2	interferon stimulated exonuclease gene 20kDa-like 2	0.484677
axo18772-f_at	7.49e-05	1.02e-05	-10.3	3.29067	-1.04444	DSC3	desmocollin 3 isoform Dsc3b preproprotein	0.484833
axo02759-r_s_at	8.82e-06	5.6e-07	-15.3	6.51384	-1.04402	PCNA	proliferating cell nuclear antigen	0.484974
axo10647-f_at	6.08e-06	3.2e-07	-16.5	7.13208	-1.04348	MARS	methionyl-tRNA synthetase	0.485157
axo10406-f_at	5.97e-05	7.51e-06	-10.7	3.6315	-1.04193	MTA2	metastasis-associated protein 2	0.485677
axo20626-f_at	8.66e-06	5.44e-07	-15.4	6.54459	-1.04163	MYC	myc proto-oncogene protein	0.485779
axo17028-f_at	2.27e-06	7.5e-08	-20.1	8.72427	-1.04077	CMAS	cytidine 5'-monophosphate N-acetylneuraminic acid synthetase	0.486067
axo07374-r_at	0.000432	9.29e-05	-7.48	0.833717	-1.0388	IGFBP7	insulin-like growth factor binding protein 7	0.486732
axo17614-r_s_at	7.8e-05	1.07e-05	-10.2	3.23726	-1.03716	CLK4	CDC-like kinase 4	0.487287
axo19102-f_at	3.21e-05	3.3e-06	-12	4.5457	-1.03711	WDR76	WD repeat domain 76	0.487304
axo14101-f_at	1.46e-05	1.15e-06	-13.9	5.71213	-1.03618	ARHGAP11A	Rho GTPase activating protein 11A isoform 1	0.487616
axo20976-f_at	1.98e-06	6.07e-08	-20.7	8.95445	-1.03423	CBX3	chromobox homolog 3	0.488275
axo10181-r_at	2.57e-06	8.92e-08	-19.6	8.5337	-1.03416	NARS	asparaginyl-tRNA synthetase	0.488299
axo06027-f_x_at	3e-06	1.13e-07	-19	8.27868	-1.03354	KRT5	keratin 5	0.488509
axo04548-f_at	1.46e-06	3.78e-08	-22	9.46852	-1.03333	SLC39A7	solute carrier family 39, member 7	0.488581
axo09755-f_at	1.77e-06	5.09e-08	-21.2	9.14664	-1.03306	DDIT3	DNA-damage-inducible transcript 3	0.488674
axo20630-f_s_at	0.000563	0.000128	-7.14	0.480254	-1.03242	NASP	nuclear autoantigenic sperm protein isoform 2	0.488888
axo10976-r_at	2.46e-05	2.31e-06	-12.6	4.94407	-1.03137	HAS2	hyaluronan synthase 2	0.489244
axo06653-f_at	1.08e-05	7.63e-07	-14.7	6.17141	-1.0293	GALNS	galactosamine (N-acetyl)-6-sulfate sulfatase precursor	0.489947
axo10716-r_at	1.98e-06	6.04e-08	-20.7	8.95917	-1.02891	PSMD5	proteasome 26S non-ATPase subunit 5	0.49008
axo04510-f_at	0.000145	2.36e-05	-9.13	2.35939	-1.02878	SEC31A	SEC31 homolog A isoform 3	0.490125
axo00789-f_at	4.32e-06	1.91e-07	-17.7	7.69814	-1.02776	KIF23	kinesin family member 23 isoform 1	0.490473
axo09508-r_at	3.35e-05	3.51e-06	-11.9	4.47784	-1.02682	RNGTT	RNA guanylyltransferase and 5'-phosphatase	0.490791
axo07856-r_at	6.48e-06	3.54e-07	-16.3	7.01971	-1.02479	GBP1	guanylate binding protein 1, interferon-inducible, 67kDa	0.491482
axo06005-r_at	4.91e-06	2.31e-07	-17.3	7.48897	-1.02375	PLCXD2	phosphatidylinositol-specific phospholipase C, X domain containing 2 isoform a	0.491835
axo11566-f_at	0.00312	0.00101	-5.17	-1.79821	-1.02373	MYH10	myosin, heavy polypeptide 10, non-muscle	0.491842
axo13500-f_at	4.56e-06	2.07e-07	-17.5	7.61169	-1.02231	ATAD2	ATPase family, AAA domain containing 2	0.492326
axo12556-r_s_at	2.19e-06	7.14e-08	-20.2	8.77679	-1.02131	SFRS1	splicing factor, arginine/serine-rich 1 isoform 1	0.49267
axo20072-r_at	7.44e-05	1.01e-05	-10.3	3.30474	-1.02081	MPV17L2	MPV17 mitochondrial membrane protein-like 2	0.492838
axo08761-f_s_at	1.96e-06	5.97e-08	-20.7	8.97282	-1.02076	SFRS2	splicing factor, arginine/serine-rich 2	0.492857
axo11199-f_at	8.34e-05	1.16e-05	-10.1	3.14638	-1.02039	CPT2	carnitine O-palmitoyltransferase precursor	0.492983
axo02335-f_at	6.68e-06	3.69e-07	-16.2	6.97294	-1.01957	PPM1B	protein phosphatase 1B isoform 5	0.493262
axo00975-f_at	3.39e-06	1.33e-07	-18.6	8.09662	-1.01957	CASC5	cancer susceptibility candidate 5 isoform 2	0.493262
axo06635-f_at	0.00099	0.000257	-6.42	-0.292394	-1.01915	DST	dystonin isoform 4	0.493406
axo00408-f_at	9.06e-06	5.83e-07	-15.2	6.46809	-1.01838	TREX2	three prime repair exonuclease 2	0.49367
axo06485-r_at	0.00124	0.000338	-6.16	-0.596509	-1.01791	ATRX	transcriptional regulator ATRX isoform 1	0.493833
axo06772-f_at	3.54e-06	1.43e-07	-18.4	8.01861	-1.01697	PTPN3	protein tyrosine phosphatase, non-receptor type 3 isoform 2	0.494155
axo08863-f_at	1.28e-05	9.61e-07	-14.2	5.9162	-1.01593	SQLE	squalene epoxidase	0.49451
axo03971-r_at	1.35e-05	1.03e-06	-14.1	5.84054	-1.01559	LOC100128274	PREDICTED: hypothetical protein	0.494627
axo13055-f_at	0.000165	2.77e-05	-8.92	2.17851	-1.01384	HBP1	HMG-box transcription factor 1	0.495227
axo01051-f_at	3.42e-05	3.63e-06	-11.9	4.44069	-1.01379	FAM76B	hypothetical protein LOC143684	0.495243
axo15184-f_s_at	2.05e-05	1.82e-06	-13.1	5.20725	-1.0125	SERBP1	SERPINE1 mRNA binding protein 1 isoform 4	0.495687
axo14871-f_at	3.72e-05	4.07e-06	-11.7	4.31409	-1.01195	HAUS5	HAUS augmin-like complex, subunit 5	0.495875
axo06518-r_at	2.1e-06	6.71e-08	-20.4	8.8444	-1.01129	COL17A1	alpha 1 type XVII collagen	0.496104
axo05294-f_at	0.00045	9.79e-05	-7.43	0.77633	-1.01117	FLNA	filamin A, alpha isoform 2	0.496144
axo19380-f_at	8.9e-06	5.68e-07	-15.3	6.49793	-1.01059	MAP2K2	mitogen-activated protein kinase kinase 2	0.496344
axo01989-f_at	0.00103	0.000269	-6.38	-0.345268	-1.01046	CAMK2D	calcium/calmodulin-dependent protein kinase II delta isoform 1	0.496387
axo15512-f_at	3.68e-06	1.52e-07	-18.3	7.95229	-1.01035	GINS2	DNA replication complex GINS protein PSF2	0.496425
axo12173-f_at	5.29e-06	2.65e-07	-17	7.34112	-1.00992	SLBP	stem-loop (histone) binding protein	0.496573
axo16972-r_at	1.96e-06	5.91e-08	-20.8	8.98284	-1.00925	PBK	PDZ binding kinase	0.496806
axo17227-f_at	6.91e-06	3.91e-07	-16.1	6.9096	-1.00838	ING3	inhibitor of growth family, member 3 isoform 1	0.497104
axo12829-f_at	1.6e-05	1.3e-06	-13.7	5.58434	-1.00835	GPN1	GPN-loop GTPase 1 isoform a	0.497115
axo11147-f_at	1.25e-05	9.31e-07	-14.3	5.95108	-1.00827	HMGCS2	hydroxymethylglutaryl-CoA synthase 2	0.497141
axo18296-f_at	4.13e-06	1.8e-07	-17.9	7.76767	-1.00753	TNN	tenascin N	0.497397
axo16085-f_at	9.37e-05	1.34e-05	-9.89	2.985	-1.00748	ZCCHC8	zinc finger, CCHC domain containing 8	0.497414
axo20242-f_at	5.15e-06	2.52e-07	-17.1	7.39494	-1.00747	SEC23B	Sec23 homolog B	0.497417
axo20304-r_at	0.000178	3.04e-05	-8.81	2.07594	-1.00634	CNP	2',3'-cyclic nucleotide 3' phosphodiesterase	0.497806
axo13640-f_at	7.89e-06	4.72e-07	-15.7	6.70219	-1.00607	CAPN7	calpain 7	0.497899
axo19474-f_at	3.97e-06	1.7e-07	-18	7.82823	-1.00541	UNC93B1	unc-93 homolog B1	0.498128
axo01847-f_s_at	2.02e-06	6.34e-08	-20.6	8.90639	-1.00497	SPINT1	serine peptidase inhibitor, Kunitz type 1 isoform 2 precursor	0.49828
axo03290-f_at	3.52e-06	1.41e-07	-18.5	8.03131	-1.00409	HSPD1	chaperonin	0.498583
axo19551-f_at	0.000521	0.000117	-7.24	0.580084	-1.00378	PUS3	pseudouridylate synthase 3	0.498692
axo05737-r_at	0.0155	0.00662	-3.7	-3.84608	-1.0029	SRRT	arsenate resistance protein 2 isoform e	0.498996
axo13092-f_at	5.21e-05	6.35e-06	-11	3.81962	-1.00264	FBXW11	F-box and WD repeat domain containing 11 isoform C	0.499084
axo09801-f_at	0.00549	0.00196	-4.62	-2.52744	-1.00204	MYO9B	myosin IXB isoform 1	0.499293
axo05309-r_at	4.32e-05	4.96e-06	-11.4	4.09334	-1.0019	DDX54	DEAD (Asp-Glu-Ala-Asp) box polypeptide 54 isoform 1	0.499344
axo12178-r_at	0.000192	3.36e-05	-8.68	1.96491	-1.00133	ELL	elongation factor RNA polymerase II	0.49954
axo04912-f_at	2.79e-05	2.74e-06	-12.3	4.75424	-1.00065	GPR89A	G protein-coupled receptor 89A isoform 1	0.499773
axo05068-f_at	1.94e-06	5.85e-08	-20.8	8.99401	-0.999003	CYP4B1	cytochrome P450, family 4, subfamily B, polypeptide 1 isoform a	0.500345
axo07244-r_s_at	9.31e-05	1.33e-05	-9.9	2.99417	-0.998768	ELAVL1	ELAV-like 1	0.500427
axo11422-r_at	1.79e-06	5.22e-08	-21.1	9.11843	-0.998284	GPA33	transmembrane glycoprotein A33 precursor	0.500595
axo08834-f_at	1.64e-05	1.34e-06	-13.6	5.54336	-0.997982	SOAT1	sterol O-acyltransferase 1	0.5007
axo14648-r_at	6.37e-06	3.45e-07	-16.4	7.04691	-0.997928	METAP1	methionyl aminopeptidase 1	0.500719
axo19969-f_at	0.00365	0.00121	-5.02	-2.00375	-0.996336	PHF6	PHD finger protein 6 isoform 1	0.501271
axo15550-f_at	1.95e-05	1.69e-06	-13.2	5.28869	-0.996001	RAB10	ras-related GTP-binding protein RAB10	0.501388
axo19037-f_at	0.00052	0.000117	-7.24	0.581515	-0.995321	TMEM180	transmembrane protein 180	0.501624
axo19578-f_at	4.19e-05	4.77e-06	-11.4	4.13801	-0.995176	COG3	component of golgi transport complex 3	0.501675
axo20139-r_at	2.42e-05	2.26e-06	-12.7	4.96938	-0.994619	CIRH1A	cirhin	0.501868
axo08258-f_at	1.52e-05	1.21e-06	-13.8	5.66312	-0.994225	NASP	nuclear autoantigenic sperm protein isoform 2	0.502006
axo12463-f_at	3.57e-06	1.46e-07	-18.4	7.99789	-0.994057		EBNA1 binding protein 2	0.502064
axo19583-f_at	2.45e-05	2.3e-06	-12.6	4.94804	-0.992936	NUDT12	nudix -type motif 12	0.502454
axo16832-f_at	2.54e-06	8.72e-08	-19.7	8.55903	-0.992091	SLC29A3	solute carrier family 29 (nucleoside transporters), member 3	0.502749
axo11317-r_at	5.21e-06	2.58e-07	-17	7.36815	-0.991616	TSPAN3	transmembrane 4 superfamily member 8 isoform 1	0.502914
axo17966-f_at	3.76e-06	1.57e-07	-18.2	7.91777	-0.991368	ZNFX1	zinc finger, NFX1-type containing 1	0.503001
axo09449-f_at	0.00941	0.00368	-4.13	-3.21445	-0.991109	EIF3A	eukaryotic translation initiation factor 3, subunit 10 theta, 150/170kDa	0.503091
axo00782-f_at	2.19e-06	7.19e-08	-20.2	8.77039	-0.991095	C6orf129	hypothetical protein LOC154467	0.503096
axo01201-f_at	1.6e-06	4.33e-08	-21.6	9.32255	-0.991018	MAP2K3	mitogen-activated protein kinase kinase 3 isoform B	0.503123
axo16087-f_at	0.000817	0.000201	-6.67	-0.02376	-0.990993	ZCCHC8	zinc finger, CCHC domain containing 8	0.503131
axo10330-f_at	2.91e-05	2.91e-06	-12.2	4.68815	-0.990696	CLIC3	chloride intracellular channel 3	0.503235
axo18590-r_at	1.71e-06	4.74e-08	-21.4	9.22348	-0.99069	C12orf43	hypothetical protein LOC64897	0.503237
axo14972-f_at	0.000745	0.00018	-6.78	0.098854	-0.989694	NIPBL	delangin isoform B	0.503584
axo19925-f_at	0.00848	0.00327	-4.23	-3.08416	-0.988329	BAZ1B	bromodomain adjacent to zinc finger domain, 1B	0.504061
axo01931-f_at	0.000164	2.75e-05	-8.93	2.1865	-0.988233	ZNF398	zinc finger 398 isoform a	0.504095
axo05562-f_at	0.000303	5.97e-05	-7.99	1.32486	-0.986419	NR2C1	nuclear receptor subfamily 2, group C, member 1 isoform c	0.504729
axo16931-r_at	5.6e-06	2.85e-07	-16.8	7.25743	-0.985755	NUSAP1	nucleolar and spindle associated protein 1 isoform 2	0.504961
axo05520-f_at	2.04e-05	1.81e-06	-13.1	5.21422	-0.985158	CSK	c-src tyrosine kinase	0.50517
axo13689-f_at	0.000837	0.000208	-6.63	-0.060463	-0.985009	ZNF318	zinc finger protein 318	0.505223
axo20149-f_at	3.04e-06	1.15e-07	-19	8.25593	-0.984758	SPRYD3	SPRY domain containing 3	0.50531
axo18002-f_at	6e-05	7.58e-06	-10.7	3.62177	-0.983319	XK	membrane transport protein XK	0.505815
axo06179-f_at	5.28e-06	2.62e-07	-17	7.35084	-0.983092	TCOF1	Treacher Collins-Franceschetti syndrome 1 isoform f	0.505894
axo09094-f_at	0.000942	0.000242	-6.48	-0.225738	-0.981868	VASP	vasodilator-stimulated phosphoprotein	0.506324
axo02655-f_at	0.00023	4.21e-05	-8.4	1.71395	-0.981689	DPY19L4	dpy-19-like 4	0.506387
axo16149-f_at	5.81e-06	3.03e-07	-16.7	7.19202	-0.979481	DNASE1L1	deoxyribonuclease I-like 1 precursor	0.507162
axo11224-r_at	0.0872	0.0495	-2.33	-5.94944	-0.978521	ATP8B1	ATPase, class I, type 8B, member 1	0.5075
axo19300-f_at	1.64e-05	1.34e-06	-13.6	5.54589	-0.977805	TRABD	TraB domain containing	0.507752
axo10057-f_at	2.83e-05	2.79e-06	-12.3	4.73203	-0.977563	ECM1	extracellular matrix protein 1 isoform 1 precursor	0.507837
axo00064-r_x_at	1.82e-06	5.41e-08	-21	9.08024	-0.976797	KRT71	keratin 71	0.508107
axo15384-f_at	4.48e-06	2.01e-07	-17.6	7.64282	-0.975109	MRPL4	mitochondrial ribosomal protein L4 isoform a	0.508701
axo03692-f_at	1.08e-05	7.56e-07	-14.7	6.18193	-0.974869	LOC730474	PREDICTED: hypothetical protein, partial	0.508786
axo11634-f_at	1.88e-06	5.61e-08	-20.9	9.03957	-0.974788	P11	placental protein 11 precursor	0.508815
axo08786-r_at	5.88e-05	7.36e-06	-10.8	3.65404	-0.974637	SLC7A1	solute carrier family 7 (cationic amino acid transporter, y+ system), member 1	0.508868
axo15443-r_at	1.99e-06	6.19e-08	-20.6	8.9338	-0.973338	UBE2J1	ubiquitin-conjugating enzyme E2, J1	0.509326
axo20131-f_at	5.17e-05	6.27e-06	-11	3.83299	-0.97265	SH3KBP1	SH3-domain kinase binding protein 1 isoform b	0.509569
axo10649-f_at	0.000127	2.01e-05	-9.34	2.53917	-0.972607	MARS	methionyl-tRNA synthetase	0.509584
axo19107-r_at	2.72e-06	9.7e-08	-19.4	8.44253	-0.972088	ERMAP	erythroblast membrane-associated protein precursor	0.509768
axo12965-f_at	1.24e-05	9.23e-07	-14.3	5.96021	-0.971986	CD2AP	CD2-associated protein	0.509804
axo04977-f_at	0.000402	8.52e-05	-7.58	0.930518	-0.971784	C14orf109	hypothetical protein LOC26175 isoform 1	0.509875
axo16696-f_at	2.63e-05	2.53e-06	-12.5	4.84118	-0.971647	VPS35	vacuolar protein sorting 35	0.509924
axo16549-f_at	0.000171	2.89e-05	-8.87	2.13402	-0.971272	RBM28	RNA binding motif protein 28	0.510056
axo01922-r_at	1.08e-05	7.62e-07	-14.7	6.17246	-0.97109	HNRNPH2	heterogeneous nuclear ribonucleoprotein H2	0.51012
axo10424-f_at	4.86e-05	5.82e-06	-11.1	3.91527	-0.970488	COPB2	coatomer protein complex, subunit beta 2 (beta prime)	0.510333
axo12194-f_at	0.000119	1.83e-05	-9.46	2.63785	-0.96999	IGF2BP1	insulin-like growth factor 2 mRNA binding protein 1	0.51051
axo11093-r_at	3.18e-05	3.27e-06	-12	4.55834	-0.969504	SMC3	structural maintenance of chromosomes 3	0.510682
axo15946-r_at	7.45e-05	1.01e-05	-10.3	3.30101	-0.969286	RWDD2B	RWD domain containing 2B	0.510759
axo19851-f_s_at	5.78e-06	3e-07	-16.7	7.20344	-0.968525	HSDL2	hydroxysteroid dehydrogenase like 2	0.511028
axo07445-f_at	3.36e-06	1.3e-07	-18.7	8.11999	-0.967823	ALCAM	activated leukocyte cell adhesion molecule	0.511277
axo08446-r_at	0.000158	2.61e-05	-9	2.24623	-0.966684	PPM1G	protein phosphatase 1G	0.511681
axo18848-f_at	0.00151	0.000425	-5.94	-0.851235	-0.965793	CHMP6	chromatin modifying protein 6	0.511997
axo17206-f_at	3.07e-05	3.1e-06	-12.1	4.61661	-0.964871	ASNSD1	asparagine synthetase domain containing 1	0.512324
axo20226-f_at	4.88e-05	5.85e-06	-11.1	3.90998	-0.964282	SYTL2	synaptotagmin-like 2 isoform a	0.512534
axo06309-r_at	1.01e-05	6.88e-07	-14.9	6.28541	-0.964111	FASTKD2	FAST kinase domains 2	0.512594
axo04143-r_at	4.8e-05	5.72e-06	-11.1	3.93575	-0.963726		PREDICTED: similar to hCG1811042	0.512731
axo08470-f_at	3.33e-05	3.49e-06	-11.9	4.4829	-0.963017	PRKAG1	AMP-activated protein kinase, noncatalytic gamma-1 subunit isoform 1	0.512983
axo03526-f_s_at	7.82e-05	1.07e-05	-10.2	3.23363	-0.962746	MBNL2	muscleblind-like 2 isoform 3	0.513079
axo20643-f_s_at	6.48e-06	3.54e-07	-16.3	7.02093	-0.961724	TRIM17	tripartite motif-containing 17 isoform 3	0.513443
axo10520-f_at	6.04e-05	7.66e-06	-10.7	3.61037	-0.961511	KIF23	kinesin family member 23 isoform 2	0.513519
axo01020-r_at	2.63e-06	9.24e-08	-19.6	8.49568	-0.958839	ARHGAP5	Rho GTPase activating protein 5 isoform a	0.514471
axo14833-f_at	8.57e-06	5.38e-07	-15.4	6.55859	-0.957671	SPOP	speckle-type POZ protein	0.514887
axo09551-f_at	3.73e-06	1.54e-07	-18.3	7.93609	-0.957443	SUCLG2	succinate-CoA ligase, GDP-forming beta subunit precursor	0.514969
axo10426-r_at	3.86e-05	4.29e-06	-11.6	4.25598	-0.954188	COPB2	coatomer protein complex, subunit beta 2 (beta prime)	0.516132
axo19445-r_at	1.4e-05	1.09e-06	-14	5.77431	-0.952422	TPM1	tropomyosin 1 alpha chain isoform 6	0.516764
axo02404-r_at	8.8e-06	5.58e-07	-15.3	6.51724	-0.951538	PPARD	peroxisome proliferative activated receptor, delta isoform 2	0.517081
axo11351-f_at	5.16e-06	2.53e-07	-17.1	7.38833	-0.951331	CLEC3A	C-type lectin domain family 3 member A	0.517155
axo12960-f_at	2.81e-06	1.02e-07	-19.3	8.39088	-0.949494	TPX2	TPX2, microtubule-associated protein homolog	0.517814
axo04592-f_at	6.2e-06	3.3e-07	-16.5	7.09627	-0.948959	ETV4	ets variant gene 4 (E1A enhancer binding protein, E1AF)	0.518006
axo12879-f_at	4.49e-06	2.02e-07	-17.6	7.63698	-0.945745	OGFR	opioid growth factor receptor	0.519161
axo02750-f_at	0.000274	5.26e-05	-8.14	1.46584	-0.945489	RPL14	ribosomal protein L14	0.519254
axo07975-f_at	5.05e-05	6.08e-06	-11.1	3.86672	-0.94453	INSM1	insulinoma-associated 1	0.519599
axo19097-r_at	5.03e-06	2.42e-07	-17.2	7.43837	-0.944498	NOL10	nucleolar protein 10	0.51961
axo15061-r_at	1.97e-05	1.73e-06	-13.1	5.26543	-0.941309	SAMHD1	SAM domain- and HD domain-containing protein 1	0.52076
axo21419-f_s_at	0.000926	0.000237	-6.5	-0.203255	-0.940956	RHEBL1	Ras homolog enriched in brain like 1	0.520887
axo18979-f_at	9.17e-06	5.93e-07	-15.2	6.44984	-0.940734	DHRS12	dehydrogenase/reductase (SDR family) member 12 isoform 2	0.520968
axo19493-f_at	7.15e-06	4.12e-07	-16	6.85275	-0.939876		ring finger protein 170	0.521278
axo21372-f_x_at	2.39e-06	7.99e-08	-19.9	8.6543	-0.939685	KRT2	keratin 2	0.521347
axo01756-f_at	5.15e-06	2.52e-07	-17.1	7.39371	-0.93891	FAM26D	hypothetical protein LOC221301	0.521627
axo08395-r_at	2.72e-05	2.65e-06	-12.4	4.79098	-0.9387	PIGA	phosphatidylinositol N-acetylglucosaminyltransferase subunit A isoform 1	0.521703
axo08776-f_at	7.15e-06	4.12e-07	-16	6.85334	-0.937085	ST8SIA1	alpha-2,8-sialyltransferase 1	0.522287
axo07575-r_at	4.58e-06	2.09e-07	-17.5	7.60251	-0.936981	CCND2	cyclin D2	0.522325
axo12122-f_at	0.00038	7.95e-05	-7.66	1.00681	-0.936535	IVNS1ABP	influenza virus NS1A binding protein	0.522486
axo00106-r_at	2.63e-05	2.52e-06	-12.5	4.84412	-0.935733	CTDP1	CTD (carboxy-terminal domain, RNA polymerase II, polypeptide A) phosphatase, subunit 1 isoform FCP1b	0.522777
axo06790-f_at	0.000123	1.92e-05	-9.41	2.59012	-0.935298	LSS	lanosterol synthase isoform 3	0.522934
axo13090-f_at	8.07e-06	4.94e-07	-15.6	6.65184	-0.935045	G3BP2	Ras-GTPase activating protein SH3 domain-binding protein 2 isoform a	0.523026
axo08276-r_at	0.000108	1.63e-05	-9.63	2.77202	-0.933759	NEK2	NIMA-related kinase 2	0.523493
axo18686-f_at	6.32e-06	3.41e-07	-16.4	7.05989	-0.932332		spermatogenesis associated 5-like 1	0.524011
axo11591-f_at	0.000697	0.000166	-6.86	0.189313	-0.932014	SKP2	S-phase kinase-associated protein 2 isoform 1	0.524126
axo19547-f_at	0.000174	2.94e-05	-8.85	2.11261	-0.931815	CDCA3	cell division cycle associated 3	0.524198
axo00732-f_at	2.53e-05	2.4e-06	-12.6	4.90144	-0.931333	NOM1	nucleolar protein with MIF4G domain 1	0.524374
axo10620-f_at	3.52e-06	1.4e-07	-18.5	8.03713	-0.931329	FUS	fusion (involved in t(12;16) in malignant liposarcoma)	0.524375
axo09628-f_at	0.00028	5.41e-05	-8.1	1.43449	-0.930144	PRPF4B	serine/threonine-protein kinase PRP4K	0.524806
axo19187-f_at	7.71e-06	4.57e-07	-15.8	6.737	-0.929696	ZNF703	zinc finger protein 703	0.524969
axo00610-f_at	0.0146	0.00615	-3.76	-3.76737	-0.929013	NIPBL	delangin isoform A	0.525217
axo00197-r_at	5.28e-06	2.63e-07	-17	7.34842	-0.928695	GBP4	guanylate binding protein 4	0.525333
axo07627-f_at	4.98e-06	2.37e-07	-17.2	7.46122	-0.926045	CKS2	CDC28 protein kinase 2	0.526299
axo12794-r_at	2.32e-06	7.69e-08	-20	8.69574	-0.925984	CA5B	carbonic anhydrase VB, mitochondrial precursor	0.526322
axo07046-r_at	0.000252	4.72e-05	-8.26	1.58591	-0.924219	CDC5L	CDC5-like	0.526966
axo13351-f_at	2.7e-05	2.62e-06	-12.4	4.80209	-0.923883	SNX8	sorting nexin 8	0.527088
axo12543-r_at	3.66e-06	1.5e-07	-18.3	7.96494	-0.922424	IDH3B	isocitrate dehydrogenase 3, beta subunit isoform a precursor	0.527622
axo01679-f_at	2.93e-05	2.93e-06	-12.2	4.68044	-0.921477	YTHDF3	YTH domain family, member 3	0.527968
axo10913-f_at	4.26e-06	1.86e-07	-17.8	7.72805	-0.921363	EWSR1	Ewing sarcoma breakpoint region 1 isoform EWS	0.52801
axo15173-r_at	6.48e-05	8.35e-06	-10.6	3.51368	-0.921067	LDLRAP1	low density lipoprotein receptor adaptor protein 1	0.528118
axo01563-r_at	9.17e-06	5.93e-07	-15.2	6.45017	-0.920777	BTNL9	butyrophilin-like 9	0.528224
axo09539-f_at	4.27e-05	4.88e-06	-11.4	4.11124	-0.919796	MATN4	matrilin 4 isoform 1 precursor	0.528584
axo20202-f_at	8.12e-06	4.99e-07	-15.6	6.64146	-0.919215	ZNF3	zinc finger protein 3 isoform 2	0.528797
axo05024-r_at	4.62e-05	5.44e-06	-11.2	3.99015	-0.918879	FAM54A	DUF729 domain containing 1	0.52892
axo11057-r_at	7.29e-06	4.24e-07	-15.9	6.8196	-0.91798	SHMT2	serine hydroxymethyltransferase 2 (mitochondrial)	0.52925
axo18239-f_at	1.87e-05	1.6e-06	-13.3	5.34925	-0.91767	ST14	suppression of tumorigenicity 14	0.529363
axo16617-f_at	5.42e-06	2.73e-07	-16.9	7.30631	-0.916681	PTPLAD2	protein tyrosine phosphatase-like A domain containing 2	0.529726
axo03678-f_at	0.000212	3.8e-05	-8.53	1.82634	-0.915785		PREDICTED: similar to DALR anticodon binding domain containing 3, partial	0.530055
axo02525-f_at	0.0257	0.0119	-3.29	-4.46887	-0.914259	PPP2R5C	gamma isoform of regulatory subunit B56, protein phosphatase 2A isoform d	0.530616
axo16046-r_at	2.99e-06	1.12e-07	-19.1	8.28627	-0.913481	PARP14	poly (ADP-ribose) polymerase family, member 14	0.530903
axo18376-f_at	0.00266	0.000834	-5.34	-1.59207	-0.913421	OSGEPL1	O-sialoglycoprotein endopeptidase-like 1	0.530924
axo09483-f_at	0.000257	4.85e-05	-8.23	1.55712	-0.912584	GALNT4	polypeptide N-acetylgalactosaminyltransferase 4	0.531233
axo08954-f_at	4.35e-05	5.01e-06	-11.4	4.08265	-0.912007	TFAP2C	transcription factor AP-2 gamma	0.531445
axo02037-f_at	0.000212	3.79e-05	-8.53	1.82973	-0.911377	LIN9	lin-9 homolog	0.531677
axo12916-f_at	4.93e-06	2.34e-07	-17.3	7.47598	-0.911209	ATF5	activating transcription factor 5	0.531739
axo15888-f_at	7.2e-06	4.16e-07	-16	6.8425	-0.910914	GCNT4	core 2 beta-1,6-N-acetylglucosaminyltransferase 3	0.531848
axo08984-f_at	4.5e-06	2.03e-07	-17.6	7.63395	-0.910903	GAS6	growth arrest-specific 6 isoform 1 precursor	0.531852
axo01769-f_at	1.64e-05	1.35e-06	-13.6	5.54317	-0.909126	TMPO	thymopoietin isoform beta	0.532507
axo03610-f_at	0.000188	3.27e-05	-8.72	1.99643	-0.90905	ZNF543	zinc finger protein 543	0.532536
axo06712-f_at	3.4e-05	3.58e-06	-11.9	4.45556	-0.908839	GPN1	GPN-loop GTPase 1 isoform d	0.532614
axo09381-f_at	2.09e-05	1.86e-06	-13	5.18075	-0.908416	YARS	tyrosyl-tRNA synthetase	0.53277
axo19101-r_at	2.17e-05	1.97e-06	-12.9	5.11973	-0.908124	DENND2D	DENN/MADD domain containing 2D	0.532878
axo12204-f_at	1.01e-05	6.86e-07	-14.9	6.28972	-0.907666	CTCF	CCCTC-binding factor	0.533047
axo12982-f_at	3.87e-05	4.29e-06	-11.6	4.25535	-0.906514	LPAR3	lysophosphatidic acid receptor 3	0.533473
axo13649-f_at	3.37e-06	1.31e-07	-18.7	8.11316	-0.905899	PES1	pescadillo homolog 1, containing BRCT domain	0.5337
axo09660-f_at	4.61e-05	5.42e-06	-11.2	3.9947	-0.90552	WASL	Wiskott-Aldrich syndrome gene-like protein	0.53384
axo01730-f_at	4.15e-06	1.8e-07	-17.9	7.76227	-0.904832	RBM45	RNA binding motif protein 45	0.534095
axo11113-f_at	7.27e-05	9.77e-06	-10.3	3.3393	-0.904815	CHAF1A	chromatin assembly factor 1, subunit A (p150)	0.534101
axo11344-r_at	0.00013	2.06e-05	-9.31	2.51118	-0.904438	NAMPT	nicotinamide phosphoribosyltransferase precursor	0.534241
axo07478-f_at	5.16e-06	2.53e-07	-17.1	7.38944	-0.903962	ARF5	ADP-ribosylation factor 5	0.534417
axo04877-f_at	8.8e-06	5.58e-07	-15.3	6.51811	-0.903261	PMM2	phosphomannomutase 2	0.534677
axo16325-f_at	4.58e-06	2.09e-07	-17.5	7.60212	-0.902142	C1orf27	hypothetical protein LOC54953	0.535092
axo18423-f_at	5.18e-05	6.29e-06	-11	3.82847	-0.901178	TMEM168	transmembrane protein 168	0.535449
axo04974-f_at	4.28e-06	1.89e-07	-17.8	7.71373	-0.897286	TMBIM6	testis enhanced gene transcript (BAX inhibitor 1) isoform 2	0.536896
axo05386-f_at	1.96e-05	1.72e-06	-13.2	5.26973	-0.897244	CHEK1	checkpoint kinase 1	0.536911
axo01214-f_at	2.11e-05	1.9e-06	-13	5.16175	-0.897167	SDR42E1	short chain dehydrogenase/reductase family 42E, member 1	0.53694
axo18341-f_at	6.89e-06	3.9e-07	-16.1	6.91335	-0.896912	TMBIM1	transmembrane BAX inhibitor motif containing 1	0.537035
axo15631-f_at	3.22e-06	1.23e-07	-18.8	8.17977	-0.89644	PADI3	peptidylarginine deiminase type III	0.537211
axo11578-r_s_at	2.55e-06	8.74e-08	-19.7	8.55659	-0.896344	HNRNPM	heterogeneous nuclear ribonucleoprotein M isoform a	0.537246
axo13970-r_at	6.43e-06	3.5e-07	-16.3	7.03286	-0.895736	CLINT1	epsin 4	0.537473
axo19397-f_at	0.00173	0.0005	-5.79	-1.0287	-0.895425	NSBP1	nucleosomal binding protein 1	0.537589
axo07545-f_at	0.000227	4.13e-05	-8.43	1.73564	-0.895324	KLF5	Kruppel-like factor 5	0.537627
axo01865-r_at	0.000565	0.000129	-7.13	0.473834	-0.895155	PANK2	pantothenate kinase 2 isoform 2	0.537689
axo17504-f_at	2.51e-05	2.37e-06	-12.6	4.91531	-0.895097	COL8A1	alpha 1 type VIII collagen precursor	0.537711
axo16923-f_at	4.36e-05	5.03e-06	-11.3	4.07719	-0.895029	UBAP2	ubiquitin associated protein 2	0.537736
axo07813-f_at	0.000254	4.78e-05	-8.25	1.57172	-0.894434	FCN1	ficolin 1 precursor	0.537958
axo08760-f_at	9.55e-06	6.24e-07	-15.1	6.394	-0.893102	SFRS2	splicing factor, arginine/serine-rich 2	0.538455
axo12755-f_at	2.46e-05	2.31e-06	-12.6	4.94537	-0.893048	PKP3	plakophilin 3	0.538475
axo05033-f_at	2.13e-05	1.93e-06	-13	5.14472	-0.890991	CCNK	cyclin K isoform 1	0.539244
axo14221-f_at	8.75e-06	5.53e-07	-15.4	6.5266	-0.889834	PITRM1	metalloprotease 1	0.539676
axo16564-f_at	1.36e-05	1.04e-06	-14.1	5.82854	-0.889729	TMEM48	transmembrane protein 48	0.539716
axo01768-f_at	6e-06	3.15e-07	-16.6	7.14884	-0.889079	TMPO	thymopoietin isoform beta	0.539959
axo09196-r_at	1.37e-05	1.05e-06	-14.1	5.81959	-0.889028	SLC7A5	solute carrier family 7 (cationic amino acid transporter, y+ system), member 5	0.539978
axo14306-f_at	3.07e-05	3.1e-06	-12.1	4.6153	-0.888918	PDCD11	programmed cell death 11	0.540019
axo09699-r_at	1.31e-05	9.83e-07	-14.2	5.89092	-0.888624	AIP	aryl hydrocarbon receptor interacting protein	0.540129
axo20138-r_at	5.69e-06	2.92e-07	-16.7	7.23075	-0.888332	CIRH1A	cirhin	0.540238
axo19448-f_at	5.28e-06	2.63e-07	-17	7.34836	-0.887584	COL21A1	collagen, type XXI, alpha 1 precursor	0.540518
axo12580-f_at	3.45e-06	1.36e-07	-18.6	8.07347	-0.887185	UPK3A	uroplakin 3A precursor	0.540668
axo18734-f_at	5.46e-06	2.77e-07	-16.9	7.29199	-0.886867	MBOAT7	membrane bound O-acyltransferase domain containing 7 isoform 1	0.540787
axo07858-f_at	4.81e-06	2.25e-07	-17.3	7.52087	-0.886527	GBP1	guanylate binding protein 1, interferon-inducible, 67kDa	0.540915
axo18737-f_at	1.05e-05	7.28e-07	-14.8	6.2231	-0.885365	GDPD3	glycerophosphodiester phosphodiesterase domain containing 3	0.54135
axo09385-r_s_at	6.48e-06	3.54e-07	-16.3	7.01941	-0.883905	KHSRP	KH-type splicing regulatory protein (FUSE binding protein 2)	0.541899
axo20778-f_at	4.71e-05	5.59e-06	-11.2	3.96073	-0.883891	AGFG1	HIV-1 Rev binding protein isoform 3	0.541904
axo14792-f_at	5.49e-06	2.79e-07	-16.9	7.2838	-0.883625	NUP160	nucleoporin 160kDa	0.542004
axo18272-r_at	4.27e-06	1.88e-07	-17.8	7.71966	-0.883568	C14orf133	hypothetical protein LOC63894	0.542025
axo12856-f_at	7.71e-06	4.58e-07	-15.8	6.73662	-0.88111	BRCA1	breast cancer 1, early onset isoform BRCA1-delta9-10-11b	0.542949
axo00910-f_at	5.07e-06	2.45e-07	-17.1	7.42603	-0.880762	SLC10A7	solute carrier family 10 (sodium/bile acid cotransporter family), member 7 isoform b	0.543081
axo17641-r_at	6.81e-05	8.99e-06	-10.5	3.43192	-0.880658	LRRC47	leucine rich repeat containing 47	0.54312
axo18427-f_at	1.8e-05	1.52e-06	-13.4	5.40692	-0.880612	MTMR14	jumpy isoform 3	0.543137
axo11153-f_at	1.01e-05	6.84e-07	-14.9	6.29284	-0.88045	HES1	hairy and enhancer of split 1	0.543198
axo02827-r_s_at	9.39e-06	6.12e-07	-15.1	6.4161	-0.879226	ZNF326	zinc finger protein 326 isoform 1	0.543659
axo16246-f_at	3.41e-05	3.62e-06	-11.9	4.44461	-0.878895	PXK	PX domain containing serine/threonine kinase	0.543784
axo11399-f_at	0.000274	5.26e-05	-8.14	1.46592	-0.878232	PRMT3	protein arginine methyltransferase 3 isoform 1	0.544034
axo16031-r_at	9e-06	5.76e-07	-15.3	6.48219	-0.87719	CDV3	carnitine deficiency-associated gene expressed in ventricle 3 isoform b	0.544427
axo12437-f_at	9.1e-05	1.29e-05	-9.94	3.02616	-0.877098	STARD3	StAR-related lipid transfer (START) domain containing 3	0.544461
axo06214-r_at	0.00299	0.000957	-5.22	-1.74416	-0.877084	EIF2AK2	eukaryotic translation initiation factor 2-alpha kinase 2 isoform b	0.544467
axo11974-f_at	8.92e-06	5.7e-07	-15.3	6.49439	-0.877017	RBM14	RNA binding motif protein 14	0.544492
axo06449-f_at	0.0657	0.0355	-2.55	-5.61255	-0.876418	LUZP1	leucine zipper protein 1	0.544718
axo00532-f_s_at	1.54e-05	1.24e-06	-13.8	5.63375	-0.876034	YTHDC1	splicing factor YT521-B isoform 2	0.544863
axo09114-r_at	1.79e-05	1.52e-06	-13.4	5.41031	-0.875815	VRK1	vaccinia related kinase 1	0.544946
axo14639-f_at	0.00314	0.00102	-5.17	-1.80855	-0.874693	ZNF182	zinc finger protein 21 isoform 2	0.54537
axo08484-f_at	0.000397	8.4e-05	-7.6	0.946119	-0.873754	PRKCZ	protein kinase C, zeta isoform 1	0.545725
axo18314-f_at	1.35e-05	1.02e-06	-14.1	5.84719	-0.873427	CARS	cysteinyl-tRNA synthetase isoform c	0.545849
axo02911-f_at	6.95e-05	9.24e-06	-10.4	3.40192	-0.873388	SASS6	spindle assembly abnormal protein 6	0.545864
axo19523-f_at	7.94e-05	1.09e-05	-10.2	3.21259	-0.872586	RBCK1	RanBP-type and C3HC4-type zinc finger containing 1 isoform 2	0.546167
axo10152-r_at	1.19e-05	8.61e-07	-14.5	6.03812	-0.871866	HUS1	HUS1 checkpoint protein	0.54644
axo19361-f_at	8.38e-05	1.17e-05	-10.1	3.13779	-0.870722	C17orf28	hypothetical protein LOC283987	0.546873
axo01741-r_at	0.000253	4.73e-05	-8.26	1.58429	-0.869742	EZH2	enhancer of zeste 2 isoform b	0.547245
axo01790-f_at	3.58e-05	3.87e-06	-11.8	4.36867	-0.869637	C10orf47	hypothetical protein LOC254427	0.547285
axo08844-f_at	3.39e-06	1.33e-07	-18.6	8.09937	-0.869205	UAP1	UDP-N-acteylglucosamine pyrophosphorylase 1	0.547448
axo19413-f_s_at	0.000437	9.4e-05	-7.47	0.820639	-0.86855	CFHR5	complement factor H-related 5	0.547697
axo02895-f_at	0.0265	0.0124	-3.26	-4.51076	-0.868118	OTOF	otoferlin isoform a	0.547861
axo05330-r_at	9.61e-06	6.32e-07	-15.1	6.37975	-0.867767	BRD2	bromodomain containing 2	0.547994
axo18760-f_at	2.01e-05	1.77e-06	-13.1	5.23922	-0.867194	THOC6	WD repeat domain 58 isoform 1	0.548212
axo04836-f_at	0.000299	5.86e-05	-8.01	1.34689	-0.866431	MYO3B	myosin IIIB isoform 1	0.548502
axo18030-r_at	3.31e-05	3.46e-06	-12	4.49463	-0.86638	TNFAIP1	tumor necrosis factor, alpha-induced protein 1	0.548522
axo01368-f_at	0.000547	0.000124	-7.17	0.51715	-0.866315	BOD1L	biorientation of chromosomes in cell division 1-like	0.548546
axo12136-r_at	5.49e-06	2.79e-07	-16.8	7.28366	-0.865568	RAD51AP1	RAD51 associated protein 1 isoform b	0.54883
axo08046-f_at	6.12e-05	7.77e-06	-10.7	3.59353	-0.865384	IPO5	importin 5	0.5489
axo15578-f_s_at	1.76e-05	1.48e-06	-13.4	5.44066	-0.864808	A4GNT	alpha-1,4-N-acetylglucosaminyltransferase	0.549119
axo10540-f_at	0.000267	5.09e-05	-8.17	1.50223	-0.864427	MPDU1	mannose-P-dolichol utilization defect 1	0.549265
axo20979-f_s_at	4.72e-06	2.18e-07	-17.4	7.55401	-0.864271	HSP90AB1	heat shock 90kDa protein 1, beta	0.549324
axo12253-f_at	1.03e-05	7.1e-07	-14.8	6.25111	-0.864245	EPSTI1	epithelial stromal interaction 1 isoform 1	0.549334
axo11716-r_at	2.44e-05	2.28e-06	-12.7	4.95749	-0.862293	NDC80	kinetochore associated 2	0.550078
axo11598-f_at	0.000527	0.000118	-7.22	0.564833	-0.862073	VPS72	transcription factor-like 1	0.550161
axo15514-f_s_at	8.01e-06	4.89e-07	-15.6	6.66345	-0.862002	GINS2	DNA replication complex GINS protein PSF2	0.550188
axo02297-f_at	3.67e-05	3.99e-06	-11.7	4.33572	-0.861295	CCDC75	coiled-coil domain containing 75	0.550458
axo00013-f_at	3.49e-05	3.74e-06	-11.8	4.40731	-0.861109	CASP1	caspase 1 isoform gamma precursor	0.550529
axo11127-f_at	2.31e-05	2.14e-06	-12.8	5.0265	-0.861011	ITGA3	integrin alpha 3 isoform b precursor	0.550567
axo09299-f_at	1.77e-05	1.49e-06	-13.4	5.42606	-0.860943	RAE1	RAE1 (RNA export 1, S.pombe) homolog	0.550593
axo04409-f_at	7.06e-06	4.05e-07	-16	6.87197	-0.860409	SMAP1	stromal membrane-associated GTPase-activating protein 1 isoform A	0.550796
axo04983-f_at	1.15e-05	8.23e-07	-14.5	6.08782	-0.860107	C14orf100	JNK1-associated membrane protein isoform 2	0.550912
axo08005-f_at	6.92e-06	3.92e-07	-16.1	6.90637	-0.860079	ITPR3	inositol 1,4,5-triphosphate receptor, type 3	0.550922
axo13742-f_at	3.48e-06	1.38e-07	-18.5	8.05673	-0.859732	GHITM	growth hormone inducible transmembrane protein	0.551055
axo11526-r_at	1.28e-05	9.59e-07	-14.2	5.91795	-0.859277	MAP3K5	mitogen-activated protein kinase kinase kinase 5	0.551229
axo19264-r_at	7.49e-05	1.02e-05	-10.3	3.29101	-0.859115	CXorf21	hypothetical protein LOC80231	0.551291
axo11126-f_at	3.44e-05	3.65e-06	-11.9	4.43312	-0.858655	SAE1	SUMO1 activating enzyme subunit 1 isoform a	0.551466
axo05820-f_at	0.000219	3.96e-05	-8.48	1.78069	-0.858607	FAM108A1	hypothetical protein LOC81926 isoform 2	0.551485
axo00820-f_at	1.34e-05	1.02e-06	-14.1	5.854	-0.857783		BCL2-associated X protein isoform epsilon	0.5518
axo10838-f_at	0.000192	3.35e-05	-8.68	1.96907	-0.857757	USP10	ubiquitin specific protease 10	0.55181
axo10822-f_at	4.08e-06	1.76e-07	-17.9	7.78692	-0.856892	FGFBP1	fibroblast growth factor binding protein 1	0.552141
axo04593-f_at	3.37e-05	3.54e-06	-11.9	4.4676	-0.856871	ETV4	ets variant gene 4 (E1A enhancer binding protein, E1AF)	0.552149
axo21139-f_at	9.98e-06	6.67e-07	-15	6.32012	-0.855937	LOC729085	hypothetical protein LOC729085	0.552506
axo13386-f_at	2.99e-05	3.01e-06	-12.2	4.64992	-0.854574	ST8SIA6	ST8 alpha-N-acetyl-neuraminide alpha-2,8-sialyltransferase 6	0.553029
axo20838-f_s_at	6.2e-06	3.3e-07	-16.5	7.09853	-0.853665	HMGB3	high-mobility group box 3	0.553377
axo14929-r_at	8.25e-06	5.1e-07	-15.5	6.61766	-0.853518	NCAPH	non-SMC condensin I complex, subunit H	0.553434
axo16573-f_at	1.89e-05	1.63e-06	-13.3	5.33143	-0.853194	HAUS2	centrosomal protein 27kDa isoform 1	0.553558
axo19761-f_at	0.000448	9.7e-05	-7.44	0.785783	-0.853155	DSEL	dermatan sulfate epimerase-like	0.553573
axo11157-f_at	9.99e-06	6.7e-07	-15	6.31545	-0.852789	HSPA1L	heat shock 70kDa protein 1-like	0.553713
axo09280-r_at	9.46e-05	1.36e-05	-9.87	2.97105	-0.852758	CUL1	cullin 1	0.553725
axo09183-f_at	3.3e-05	3.44e-06	-12	4.49965	-0.851877	STAM	signal transducing adaptor molecule 1	0.554063
axo18694-f_at	0.000178	3.06e-05	-8.8	2.07002	-0.851204	DDX54	DEAD (Asp-Glu-Ala-Asp) box polypeptide 54 isoform 2	0.554322
axo12095-r_at	0.000108	1.62e-05	-9.63	2.77759	-0.851202	SMC2	structural maintenance of chromosomes 2	0.554323
axo10898-f_at	1.22e-05	8.94e-07	-14.4	5.99587	-0.850505	EPHA1	ephrin receptor EphA1	0.55459
axo16407-f_at	2.51e-05	2.38e-06	-12.6	4.91212	-0.850158	PRPF39	PRP39 pre-mRNA processing factor 39 homolog	0.554724
axo00317-f_at	5.02e-06	2.41e-07	-17.2	7.44402	-0.849861	DNAJB6	DnaJ (Hsp40) homolog, subfamily B, member 6 isoform a	0.554838
axo07719-f_at	3.54e-06	1.43e-07	-18.4	8.01602	-0.848429	GADD45A	growth arrest and DNA-damage-inducible, alpha	0.555389
axo05252-f_at	0.000356	7.31e-05	-7.75	1.10002	-0.848005	MYBBP1A	MYB binding protein 1a isoform 1	0.555553
axo17442-r_at	3.8e-05	4.17e-06	-11.6	4.28642	-0.847584	KIF15	kinesin family member 15	0.555715
axo10320-f_at	5.32e-06	2.67e-07	-17	7.33266	-0.846912	RAB11A	Ras-related protein Rab-11A	0.555974
axo20505-f_at	0.000114	1.74e-05	-9.53	2.69447	-0.846338	CTBP2	C-terminal binding protein 2 isoform 1	0.556195
axo08789-f_at	0.000186	3.22e-05	-8.73	2.01273	-0.84602	SLC9A2	solute carrier family 9 (sodium/hydrogen exchanger), member 2	0.556318
axo11111-r_at	1.61e-05	1.31e-06	-13.7	5.56969	-0.845723	CHAF1A	chromatin assembly factor 1, subunit A (p150)	0.556432
axo11178-r_at	4.06e-06	1.75e-07	-17.9	7.79395	-0.845377	KRT6A	keratin 6A	0.556565
axo08549-f_at	1.06e-05	7.43e-07	-14.8	6.20086	-0.844801	PTBP1	polypyrimidine tract-binding protein 1 isoform a	0.556788
axo01770-f_at	4e-05	4.49e-06	-11.5	4.20517	-0.844704	TMPO	thymopoietin isoform beta	0.556825
axo18189-f_at	4.86e-06	2.28e-07	-17.3	7.50621	-0.84469	CDC25B	cell division cycle 25B isoform 1	0.556831
axo02595-r_at	3.52e-06	1.4e-07	-18.5	8.03844	-0.844558	RFC2	replication factor C 2 isoform 1	0.556882
axo13084-r_at	6.78e-06	3.81e-07	-16.2	6.94012	-0.844518	CABIN1	calcineurin binding protein 1	0.556897
axo15804-f_at	0.000184	3.19e-05	-8.75	2.02311	-0.844295	CUL4A	cullin 4A isoform 1	0.556983
axo11387-f_at	6.75e-06	3.78e-07	-16.2	6.94769	-0.8439	RBM5	RNA binding motif protein 5	0.557135
axo16673-f_at	1.24e-05	9.12e-07	-14.3	5.97429	-0.843848	ATAD3A	ATPase family, AAA domain containing 3A	0.557156
axo05747-f_at	0.00088	0.000222	-6.57	-0.130882	-0.843442	CYP2C18	cytochrome P450 family 2 subfamily C polypeptide 18 isoform 2	0.557312
axo14787-f_at	1.36e-05	1.04e-06	-14.1	5.82948	-0.841485	ARAP2	ArfGAP with RhoGAP domain, ankyrin repeat and PH domain 2	0.558069
axo17788-r_at	0.00194	0.000573	-5.67	-1.17935	-0.840515	WDR48	WD repeat domain 48	0.558444
axo16670-f_at	3.8e-05	4.18e-06	-11.6	4.28463	-0.839533	ARL8B	ADP-ribosylation factor-like 10C	0.558824
axo05395-f_at	9.52e-05	1.37e-05	-9.86	2.95925	-0.838929	MVK	mevalonate kinase	0.559059
axo08371-f_at	0.00032	6.4e-05	-7.91	1.24898	-0.838723	CFP	complement factor properdin precursor	0.559138
axo17454-f_at	0.00027	5.15e-05	-8.16	1.48961	-0.837944	CABC1	chaperone, ABC1 activity of bc1 complex like precursor	0.55944
axo18534-r_s_at	5.09e-06	2.46e-07	-17.1	7.42086	-0.837406	RMND5B	required for meiotic nuclear division 5 homolog B	0.559649
axo01878-f_at	1.43e-05	1.12e-06	-13.9	5.74174	-0.836895	ZNF367	zinc finger protein 367	0.559847
axo15874-f_at	2.07e-05	1.85e-06	-13	5.19202	-0.835138	TLR7	toll-like receptor 7	0.560529
axo08531-f_s_at	3.54e-06	1.43e-07	-18.4	8.01955	-0.835122	PSMC5	proteasome 26S ATPase subunit 5	0.560536
axo06821-f_at	4.58e-05	5.37e-06	-11.2	4.0043	-0.833062	ZDHHC7	zinc finger, DHHC-type containing 7 isoform 1	0.561337
axo02704-f_at	0.000163	2.72e-05	-8.95	2.20066	-0.832908	ZFAND2A	zinc finger, AN1-type domain 2A	0.561397
axo10775-r_at	1.04e-05	7.24e-07	-14.8	6.22975	-0.832581	ISG15	ISG15 ubiquitin-like modifier	0.561524
axo18637-r_at	0.00186	0.000546	-5.71	-1.12559	-0.832418	SPATS2	spermatogenesis associated, serine-rich 2	0.561587
axo15501-r_at	2.3e-05	2.12e-06	-12.8	5.03623	-0.831923	FAM18B	hypothetical protein LOC51030	0.56178
axo17550-f_at	0.000199	3.5e-05	-8.63	1.91797	-0.830752	DDX24	DEAD (Asp-Glu-Ala-Asp) box polypeptide 24	0.562236
axo18784-f_at	0.00026	4.92e-05	-8.21	1.54071	-0.830074	FYCO1	FYVE and coiled-coil domain containing 1	0.5625
axo05563-f_at	0.000358	7.37e-05	-7.74	1.09125	-0.829269	CDCA7L	cell division cycle associated 7-like isoform 3	0.562814
axo03191-f_at	3.6e-05	3.91e-06	-11.8	4.35953	-0.82908	NUDT1	nudix-type motif 1 isoform p22	0.562888
axo13843-f_at	0.000441	9.52e-05	-7.46	0.806529	-0.827686	TMOD3	tropomodulin 3 (ubiquitous)	0.563432
axo14337-r_at	2.8e-05	2.76e-06	-12.3	4.74589	-0.827667	KLHDC10	kelch domain containing 10	0.56344
axo15702-r_at	1.04e-05	7.21e-07	-14.8	6.2345	-0.82675	DNAJB11	DnaJ (Hsp40) homolog, subfamily B, member 11 precursor	0.563798
axo16193-r_at	6.39e-05	8.19e-06	-10.6	3.53585	-0.825995	ANKRD49	fetal globin inducing factor	0.564093
axo03136-f_at	2.63e-05	2.54e-06	-12.5	4.83967	-0.824834		sulfatase 2 isoform b precursor	0.564547
axo04193-r_at	1.12e-05	7.96e-07	-14.6	6.12486	-0.823136	LGALS9C	galectin 9 like	0.565212
axo01727-r_at	1.42e-05	1.11e-06	-14	5.75591	-0.822455	CPNE1	copine I isoform a	0.565479
axo20887-f_s_at	4.81e-06	2.24e-07	-17.4	7.52409	-0.822008	HNRNPM	heterogeneous nuclear ribonucleoprotein M isoform a	0.565654
axo01423-r_at	1.31e-05	9.88e-07	-14.2	5.88552	-0.821651	TARS	threonyl-tRNA synthetase	0.565794
axo13895-f_at	0.0923	0.0529	-2.29	-6.01564	-0.821515	CYFIP1	cytoplasmic FMR1 interacting protein 1 isoform a	0.565848
axo15071-f_at	9.81e-06	6.52e-07	-15	6.34499	-0.821503	CSDE1	upstream of NRAS isoform 1	0.565852
axo00161-f_at	3.8e-06	1.6e-07	-18.2	7.8963	-0.821349	MAL2	MAL2 proteolipid protein	0.565912
axo09089-f_at	6.6e-05	8.55e-06	-10.5	3.48759	-0.821147	USP4	ubiquitin specific protease 4 isoform a	0.565992
axo16142-f_at	0.000228	4.16e-05	-8.42	1.72837	-0.821133	GATAD2A	GATA zinc finger domain containing 2A	0.565997
axo15285-f_at	0.000115	1.77e-05	-9.51	2.67973	-0.820632	ADAR	adenosine deaminase, RNA-specific isoform c	0.566194
axo15812-f_at	1.39e-05	1.07e-06	-14	5.79502	-0.82014	C3orf19	hypothetical protein LOC51244	0.566387
axo16240-f_at	0.000463	0.000101	-7.39	0.74018	-0.819955	NCAPG2	leucine zipper protein 5	0.56646
axo05374-f_at	4.18e-05	4.75e-06	-11.4	4.14173	-0.818364	LSM14A	LSM14 homolog A isoform a	0.567085
axo10651-r_at	3.12e-05	3.17e-06	-12.1	4.59205	-0.818283	ATXN3	ataxin 3 isoform 1	0.567116
axo13529-f_at	0.000385	8.08e-05	-7.64	0.989737	-0.817704	CHMP4A	chromatin modifying protein 4A	0.567344
axo14784-f_at	0.00115	0.000309	-6.24	-0.498748	-0.817472	KIAA0664	hypothetical protein LOC23277	0.567435
axo05303-f_at	2.64e-05	2.54e-06	-12.5	4.83769	-0.817399	ACP5	acid phosphatase 5, tartrate resistant precursor	0.567464
axo02636-f_at	8.23e-06	5.08e-07	-15.5	6.62102	-0.816839	METTL2A	methyltransferase like 2A	0.567684
axo01137-r_at	9.92e-05	1.45e-05	-9.78	2.89807	-0.816319	ZDHHC15	zinc finger, DHHC-type containing 15 isoform 1	0.567889
axo14900-r_at	2.04e-05	1.81e-06	-13.1	5.21261	-0.815421	FEM1B	fem-1 homolog b	0.568242
axo05968-f_at	0.000511	0.000114	-7.26	0.605503	-0.814899	NT5C2	5'-nucleotidase, cytosolic II	0.568448
axo04164-f_at	3.09e-05	3.13e-06	-12.1	4.60455	-0.814696	CCNI2	cyclin I family, member 2	0.568528
axo11265-r_at	0.000372	7.74e-05	-7.69	1.03617	-0.814365	SLC35A2	solute carrier family 35, member A2 isoform a	0.568659
axo09808-f_at	0.00159	0.00045	-5.89	-0.91372	-0.813719	ORC1L	origin recognition complex, subunit 1	0.568913
axo07662-r_at	6.7e-06	3.73e-07	-16.2	6.96313	-0.813422	SLC31A1	solute carrier family 31 (copper transporters), member 1	0.569031
axo05823-f_at	9.56e-06	6.27e-07	-15.1	6.38938	-0.813128	VWA5A	BCSC-1 isoform 1	0.569146
axo10731-r_s_at	1.89e-05	1.62e-06	-13.3	5.33766	-0.813123	SFPQ	splicing factor proline/glutamine rich (polypyrimidine tract binding protein associated)	0.569149
axo18752-r_at	1.78e-05	1.5e-06	-13.4	5.41947	-0.81311	CRELD2	cysteine-rich with EGF-like domains 2 isoform b	0.569154
axo03329-f_at	7.4e-06	4.32e-07	-15.9	6.80009	-0.813046	RAB5C	RAB5C, member RAS oncogene family isoform a	0.569179
axo03824-r_at	1.16e-05	8.3e-07	-14.5	6.07844	-0.81241	CREBZF	HCF-binding transcription factor Zhangfei	0.56943
axo08542-r_at	5.11e-06	2.49e-07	-17.1	7.40815	-0.812158	PSMD8	proteasome 26S non-ATPase subunit 8	0.569529
axo09652-r_at	5.69e-06	2.92e-07	-16.7	7.23146	-0.812152	ERCC8	excision repair cross-complementing rodent repair deficiency, complementation group 8 isoform 1	0.569532
axo16606-r_at	4.36e-05	5.03e-06	-11.3	4.07871	-0.811794	TSR1	TSR1, 20S rRNA accumulation	0.569673
axo01726-f_at	3.12e-05	3.17e-06	-12.1	4.59196	-0.811636	C17orf103	transcript expressed during hematopoiesis 2	0.569735
axo18496-f_at	0.000158	2.62e-05	-8.99	2.24071	-0.811616	MFSD1	major facilitator superfamily domain containing 1	0.569743
axo13548-r_at	1.53e-05	1.23e-06	-13.8	5.64572	-0.811412	TMEM208	HSPC171 protein	0.569824
axo16308-f_at	0.000163	2.73e-05	-8.94	2.19467	-0.811151	FUCA1	fucosidase, alpha-L-1, tissue	0.569927
axo12023-f_at	1.18e-05	8.52e-07	-14.5	6.04881	-0.811118	CIB1	calcium and integrin binding 1	0.56994
axo15360-f_at	1.24e-05	9.22e-07	-14.3	5.96144	-0.810764	C3orf32	hypothetical protein LOC51066	0.57008
axo18435-f_at	9.56e-06	6.27e-07	-15.1	6.38779	-0.810506		tetratricopeptide repeat domain 31	0.570182
axo04847-f_at	0.000216	3.9e-05	-8.5	1.79922	-0.810362	C10orf26	hypothetical protein LOC54838 isoform 1	0.570239
axo03222-f_at	0.000106	1.58e-05	-9.67	2.80508	-0.809109	NPM1	nucleophosmin 1 isoform 3	0.570734
axo06409-f_at	6.72e-05	8.8e-06	-10.5	3.45594	-0.808693	CMKLR1	chemokine-like receptor 1 isoform a	0.570899
axo05837-f_at	0.000469	0.000103	-7.37	0.722081	-0.808652	MYO1B	myosin IB isoform 1	0.570915
axo11294-r_at	4.8e-05	5.73e-06	-11.1	3.93307	-0.808478	DNM1L	dynamin 1-like isoform 3	0.570984
axo05295-f_at	0.000594	0.000137	-7.07	0.406959	-0.808135	FLNA	filamin A, alpha isoform 2	0.57112
axo14727-r_at	7.67e-06	4.53e-07	-15.8	6.74745	-0.807885	DNAJC9	DnaJ homolog, subfamily C, member 9	0.571219
axo00252-r_at	0.000184	3.17e-05	-8.75	2.02822	-0.807517	GLMN	glomulin	0.571364
axo15491-r_at	0.000633	0.000147	-6.99	0.324115	-0.807395	NUPL1	nucleoporin like 1 isoform c	0.571413
axo11214-f_at	4.99e-06	2.39e-07	-17.2	7.45497	-0.807168	MRE11A	meiotic recombination 11 homolog A isoform 1	0.571503
axo10643-f_at	9.3e-06	6.05e-07	-15.2	6.42862	-0.80685	LIMS1	LIM and senescent cell antigen-like domains 1	0.571629
axo16389-r_at	9.47e-05	1.37e-05	-9.87	2.96709	-0.806641	TRMT61B	tRNA methyltransferase 61 homolog B	0.571711
axo14948-f_at	0.000208	3.71e-05	-8.56	1.85423	-0.806607	SUZ12	joined to JAZF1	0.571725
axo16578-f_at	4.93e-06	2.34e-07	-17.2	7.47465	-0.805948	CDCA8	cell division cycle associated 8	0.571986
axo08502-f_at	2.19e-05	2e-06	-12.9	5.10501	-0.805898	HTRA1	HtrA serine peptidase 1 precursor	0.572006
axo11514-r_at	6.84e-06	3.86e-07	-16.1	6.9256	-0.80569	MCM6	minichromosome maintenance complex component 6	0.572089
axo03168-f_at	1.03e-05	7.04e-07	-14.9	6.26049	-0.805093	PHLDB3	pleckstrin homology-like domain, family B, member 3	0.572325
axo17688-f_at	6.7e-06	3.72e-07	-16.2	6.96457	-0.804595	XPO5	exportin 5	0.572523
axo11416-r_at	6.25e-06	3.35e-07	-16.4	7.0818	-0.803752	DDX39	DEAD (Asp-Glu-Ala-Asp) box polypeptide 39	0.572858
axo19249-f_at	5.01e-05	6.03e-06	-11.1	3.87568	-0.803739	KIAA2026	hypothetical protein LOC158358	0.572862
axo18260-r_at	7.82e-06	4.67e-07	-15.7	6.7148	-0.803718	MTBP	Mdm2, transformed 3T3 cell double minute 2, p53 binding protein binding protein	0.572871
axo06293-r_at	0.000158	2.62e-05	-8.99	2.2396	-0.803609	CASP5	caspase 5 isoform f precursor	0.572914
axo08640-r_at	1.35e-05	1.03e-06	-14.1	5.8397	-0.803089	RANBP1	RAN binding protein 1	0.573121
axo19878-f_at	1.33e-05	1.01e-06	-14.2	5.86515	-0.801276	C10orf58	hypothetical protein LOC84293	0.573841
axo02075-f_at	1.18e-05	8.54e-07	-14.5	6.04627	-0.800716	UBE2Q2	ubiquitin-conjugating enzyme E2Q family member 2 isoform 1	0.574064
axo19554-f_at	2.02e-05	1.78e-06	-13.1	5.234	-0.800436	EPPK1	epiplakin 1	0.574176
axo20981-f_s_at	1.25e-05	9.28e-07	-14.3	5.95459	-0.799944	NONO	non-POU domain containing, octamer-binding isoform 1	0.574371
axo08222-r_at	0.00204	0.000608	-5.61	-1.24411	-0.799207	MUC5B	mucin 5, subtype B, tracheobronchial	0.574665
axo04878-f_at	4.4e-06	1.96e-07	-17.7	7.66987	-0.798677	C17orf67	hypothetical protein LOC339210	0.574876
axo00057-f_at	3.41e-05	3.62e-06	-11.9	4.44371	-0.798615	CUGBP2	CUG triplet repeat, RNA binding protein 2 isoform 3	0.574901
axo08619-f_at	5.22e-06	2.59e-07	-17	7.36489	-0.798581	CYP2C8	cytochrome P450, family 2, subfamily C, polypeptide 8	0.574914
axo11671-f_at	2.68e-05	2.6e-06	-12.4	4.81154	-0.798497	TNIP1	TNFAIP3 interacting protein 1	0.574948
axo08230-r_at	0.000682	0.000162	-6.89	0.219185	-0.797993	MYBL2	MYB-related protein B	0.575149
axo15787-f_at	1.09e-05	7.66e-07	-14.7	6.16725	-0.796944	GLTP	glycolipid transfer protein	0.575567
axo12713-f_at	0.00034	6.89e-05	-7.82	1.16619	-0.796779	ZNF41	zinc finger protein 41	0.575633
axo09827-f_at	0.000112	1.7e-05	-9.57	2.72347	-0.796292	TANK	TRAF interacting protein TANK isoform a	0.575827
axo00240-f_at	0.000129	2.04e-05	-9.32	2.51726	-0.796264	RBM33	RNA binding motif protein 33	0.575838
axo05253-f_at	6.51e-06	3.58e-07	-16.3	7.00769	-0.795972	MYBBP1A	MYB binding protein 1a isoform 1	0.575955
axo01362-f_at	5.09e-05	6.16e-06	-11	3.8526	-0.795636	SNX15	sorting nexin 15 isoform B	0.576089
axo16801-f_at	2.99e-05	3e-06	-12.2	4.65091	-0.794901	SAPS3	SAPS domain family, member 3	0.576383
axo04456-f_at	9.94e-05	1.46e-05	-9.78	2.89445	-0.794431	TOP2A	DNA topoisomerase II, alpha isozyme	0.576571
axo14364-r_at	5.43e-06	2.74e-07	-16.9	7.30292	-0.794379	SPEN	spen homolog, transcriptional regulator	0.576591
axo15811-f_at	2.86e-05	2.84e-06	-12.3	4.71359	-0.794262	C14orf129	chromosome 14 open reading frame 129	0.576638
axo09714-f_at	0.00083	0.000206	-6.64	-0.04772	-0.793977	IRF7	interferon regulatory factor 7 isoform d	0.576752
axo13292-f_at	0.00596	0.00215	-4.55	-2.63179	-0.793721	TBK1	TANK-binding kinase 1	0.576854
axo08564-r_at	7.45e-05	1.01e-05	-10.3	3.30149	-0.793587	PTPN4	protein tyrosine phosphatase, non-receptor type 4	0.576908
axo11943-f_at	4.41e-05	5.11e-06	-11.3	4.06067	-0.793415	SMC1A	structural maintenance of chromosomes 1A	0.576977
axo06209-f_at	0.000633	0.000147	-6.99	0.323368	-0.793347	DCTN4	dynactin 4 (p62) isoform a	0.577004
axo09566-f_at	1.69e-05	1.39e-06	-13.5	5.50382	-0.793131	CES2	carboxylesterase 2 isoform 1	0.57709
axo17303-f_at	1.47e-05	1.16e-06	-13.9	5.70724	-0.79303	ABCB9	ATP-binding cassette, sub-family B (MDR/TAP), member 9 isoform 2	0.577131
axo18866-r_at	5.36e-06	2.7e-07	-16.9	7.31996	-0.792587	SFRS14	splicing factor, arginine/serine-rich 14	0.577308
axo18978-f_at	1.89e-05	1.63e-06	-13.3	5.33051	-0.792449	ZNF750	zinc finger protein 750	0.577363
axo09991-f_at	0.00352	0.00116	-5.05	-1.956	-0.792122	CDH1	cadherin 1, type 1 preproprotein	0.577494
axo00182-r_at	2.21e-05	2.01e-06	-12.9	5.09489	-0.791983	ADAR	adenosine deaminase, RNA-specific isoform d	0.57755
axo10309-f_at	3.14e-05	3.2e-06	-12.1	4.57988	-0.79177	BAP1	BRCA1 associated protein-1	0.577635
axo04942-f_at	0.00052	0.000116	-7.24	0.582852	-0.791612	PPT1	palmitoyl-protein thioesterase 1 isoform 1 precursor	0.577698
axo11986-r_at	9.1e-05	1.29e-05	-9.94	3.02693	-0.790812	TACC3	transforming, acidic coiled-coil containing protein 3	0.578019
axo11461-f_at	0.000778	0.00019	-6.73	0.041847	-0.790011	PRSS16	protease, serine, 16	0.57834
axo09752-r_at	1.13e-05	8.04e-07	-14.6	6.11395	-0.789963	CTSS	cathepsin S preproprotein	0.578359
axo02670-r_at	0.000272	5.22e-05	-8.15	1.47526	-0.787996	APAF1	apoptotic peptidase activating factor 1 isoform c	0.579148
axo09021-f_at	7.89e-05	1.09e-05	-10.2	3.22103	-0.787925	TPP2	tripeptidyl peptidase II	0.579176
axo06166-f_at	9.88e-06	6.58e-07	-15	6.33492	-0.787826	AGFG1	HIV-1 Rev binding protein isoform 4	0.579216
axo12153-f_at	0.000697	0.000166	-6.86	0.187649	-0.787629	RELB	reticuloendotheliosis viral oncogene homolog B	0.579295
axo07325-f_at	1.38e-05	1.07e-06	-14	5.80169	-0.787629	GCLC	glutamate-cysteine ligase, catalytic subunit	0.579295
axo12433-f_at	0.00285	0.000902	-5.27	-1.6783	-0.787488	PRSS21	testisin isoform 1	0.579352
axo03207-f_at	1.92e-05	1.66e-06	-13.2	5.31022	-0.786448	TGM6	transglutaminase 6	0.57977
axo12036-f_at	4.25e-05	4.86e-06	-11.4	4.11739	-0.786255	USP16	ubiquitin specific protease 16 isoform b	0.579847
axo15290-r_at	8.82e-06	5.61e-07	-15.3	6.51236	-0.785278	UBXN1	UBX domain protein 1	0.58024
axo16405-r_at	9.71e-06	6.4e-07	-15.1	6.36516	-0.78513	PRPF39	PRP39 pre-mRNA processing factor 39 homolog	0.5803
axo00360-f_at	8.87e-05	1.25e-05	-9.99	3.06183	-0.785109		AP1 gamma subunit binding protein 1 isoform 2	0.580308
axo05782-f_at	9.42e-06	6.15e-07	-15.1	6.41085	-0.784202	CLK3	CDC-like kinase 3 isoform a	0.580673
axo17459-r_at	2.84e-05	2.81e-06	-12.3	4.72594	-0.783915	RGR	retinal G-protein coupled receptor isoform 2	0.580788
axo18165-r_at	0.000111	1.68e-05	-9.58	2.73331	-0.783906	MAD1L1	MAD1-like 1 protein	0.580792
axo11327-f_at	0.000183	3.16e-05	-8.76	2.03282	-0.783903	CTDSP2	nuclear LIM interactor-interacting factor 2	0.580794
axo13134-r_at	1e-05	6.75e-07	-14.9	6.30743	-0.783202	MMD	monocyte to macrophage differentiation-associated precursor	0.581076
axo09511-f_at	0.00062	0.000144	-7.02	0.351397	-0.782933	GPAA1	glycosylphosphatidylinositol anchor attachment protein 1	0.581184
axo05780-f_at	8.72e-06	5.5e-07	-15.4	6.53425	-0.782768	FAM115C	hypothetical protein LOC285966 A	0.58125
axo12558-f_at	1.34e-05	1.02e-06	-14.1	5.85498	-0.782298	SFRS5	splicing factor, arginine/serine-rich 5	0.58144
axo17209-r_at	6.19e-06	3.28e-07	-16.5	7.10532	-0.781993	MRPL50	mitochondrial ribosomal protein L50	0.581563
axo13405-f_at	0.0013	0.000354	-6.11	-0.649532	-0.781592	NCKAP1	NCK-associated protein 1 isoform 1	0.581725
axo06865-f_at	8.07e-06	4.94e-07	-15.6	6.65257	-0.781549	DLGAP5	discs large homolog 7 isoform b	0.581742
axo04229-f_at	0.000127	1.99e-05	-9.35	2.54628	-0.781292	PAPD5	PAP associated domain containing 5 isoform a	0.581846
axo17184-f_at	6.2e-06	3.3e-07	-16.5	7.09893	-0.781179	RHOF	ras homolog gene family, member F	0.581891
axo07415-f_at	8.92e-05	1.26e-05	-9.98	3.05396	-0.780832	PARP1	poly (ADP-ribose) polymerase family, member 1	0.582031
axo06662-f_at	0.000802	0.000197	-6.69	0.000431	-0.780073	CLEC4M	C-type lectin domain family 4, member M isoform 8	0.582337
axo13362-f_at	0.000886	0.000224	-6.56	-0.143165	-0.77985	GMPPA	GDP-mannose pyrophosphorylase A	0.582428
axo18844-f_at	5.85e-05	7.33e-06	-10.8	3.65959	-0.778741	OSBPL9	oxysterol binding protein-like 9 isoform e	0.582875
axo09858-r_at	3.13e-05	3.18e-06	-12.1	4.58738	-0.778527	PTTG1	pituitary tumor-transforming protein 1	0.582962
axo12770-f_at	4.78e-05	5.69e-06	-11.2	3.94065	-0.778246	WIF1	WNT inhibitory factor 1 precursor	0.583075
axo10941-f_at	1.22e-05	8.93e-07	-14.4	5.99738	-0.778131	GJB5	gap junction protein, beta 5, 31.1kDa	0.583122
axo00020-f_at	1.02e-05	6.95e-07	-14.9	6.27437	-0.777759	CASP7	caspase 7 isoform delta	0.583272
axo10960-r_at	9.56e-06	6.26e-07	-15.1	6.39119	-0.777628	GPR37	G protein-coupled receptor 37	0.583325
axo00394-f_at	1.85e-05	1.58e-06	-13.3	5.36325	-0.777238	CDCA5	cell division cycle associated 5	0.583483
axo11404-r_at	0.000508	0.000113	-7.27	0.613094	-0.776506	NME6	nucleoside diphosphate kinase type 6	0.583779
axo09088-f_at	0.000668	0.000157	-6.92	0.248748	-0.776262	USP4	ubiquitin specific protease 4 isoform a	0.583878
axo19890-f_s_at	1.92e-05	1.65e-06	-13.2	5.3133	-0.776176	MRPL45	mitochondrial ribosomal protein L45	0.583912
axo14693-r_at	0.000104	1.55e-05	-9.7	2.82921	-0.776082	BAT2D1	HBxAg transactivated protein 2	0.58395
axo18031-f_at	0.000162	2.7e-05	-8.96	2.20726	-0.775058	TNFAIP1	tumor necrosis factor, alpha-induced protein 1	0.584365
axo09979-f_at	0.00071	0.00017	-6.84	0.162971	-0.774459	POR	cytochrome P450 reductase	0.584608
axo12820-f_at	0.000134	2.13e-05	-9.26	2.47241	-0.774443	B4GALT7	xylosylprotein beta 1,4-galactosyltransferase 7	0.584614
axo13222-f_at	0.00209	0.000626	-5.59	-1.27754	-0.774294	SNAPIN	SNAP-associated protein	0.584675
axo00511-f_at	0.00173	0.000498	-5.79	-1.02532	-0.772899	WIPF2	WIRE protein	0.58524
axo07966-f_at	2.43e-05	2.27e-06	-12.7	4.96321	-0.772641	ID3	inhibitor of DNA binding 3	0.585345
axo16504-f_at	4.59e-05	5.4e-06	-11.2	3.99969	-0.772452	ATP5SL	ATP5S-like	0.585422
axo13178-f_at	4.25e-05	4.85e-06	-11.4	4.11966	-0.772077	PITPNB	phosphatidylinositol transfer protein, beta	0.585574
axo15755-f_s_at	0.00677	0.0025	-4.43	-2.79396	-0.770126	DSP	desmoplakin isoform II	0.586366
axo17021-f_at	0.000776	0.000189	-6.73	0.045689	-0.769616	RNF114	zinc finger protein 313	0.586574
axo18342-r_at	3.51e-05	3.78e-06	-11.8	4.39622	-0.769518	C10orf54	platelet receptor Gi24	0.586613
axo05380-f_at	8.36e-06	5.19e-07	-15.5	6.59679	-0.768981	TTC22	tetratricopeptide repeat domain 22 isoform 1	0.586832
axo15175-f_at	0.000146	2.38e-05	-9.12	2.34929	-0.768707	PRPF31	pre-mRNA processing factor 31 homolog	0.586943
axo17742-f_at	1.67e-05	1.38e-06	-13.6	5.51724	-0.768252	GCDH	glutaryl-Coenzyme A dehydrogenase isoform a precursor	0.587129
axo19052-f_at	8.84e-06	5.63e-07	-15.3	6.50837	-0.767233	UBA5	ubiquitin-activating enzyme 5 isoform 1	0.587543
axo12476-f_at	0.000102	1.51e-05	-9.73	2.8578	-0.767072	CCNI	cyclin I	0.587609
axo13158-f_at	5.75e-05	7.16e-06	-10.8	3.68499	-0.766999	GTPBP4	G protein-binding protein CRFG	0.587639
axo08690-f_at	6.17e-05	7.86e-06	-10.7	3.58078	-0.766495	CBS	cystathionine-beta-synthase	0.587844
axo10254-r_s_at	5.34e-06	2.68e-07	-16.9	7.32493	-0.766273	TRA2B	splicing factor, arginine/serine-rich 10	0.587934
axo18868-f_at	2.59e-05	2.47e-06	-12.5	4.86762	-0.765347	SFRS14	splicing factor, arginine/serine-rich 14	0.588312
axo00311-f_at	3.76e-05	4.12e-06	-11.7	4.29979	-0.764655	U2AF1	U2 small nuclear RNA auxillary factor 1 isoform b	0.588594
axo02779-f_at	1.08e-05	7.59e-07	-14.7	6.17693	-0.764557	RNF144B	IBR domain containing 2	0.588634
axo07388-f_at	0.000249	4.64e-05	-8.29	1.60659	-0.764325	IRF3	interferon regulatory factor 3	0.588729
axo12121-f_at	0.000215	3.86e-05	-8.51	1.80982	-0.76402	IVNS1ABP	influenza virus NS1A binding protein	0.588853
axo13117-f_at	3.28e-05	3.41e-06	-12	4.50956	-0.763449	KIF4A	kinesin family member 4	0.589086
axo10708-f_at	6.8e-05	8.95e-06	-10.5	3.43681	-0.762171	POLRMT	mitochondrial DNA-directed RNA polymerase precursor	0.589608
axo03175-r_at	2.11e-05	1.89e-06	-13	5.16534	-0.762016	NUP43	nucleoporin 43kDa	0.589672
axo08469-f_at	0.00039	8.21e-05	-7.62	0.970999	-0.761945	PRKACB	cAMP-dependent protein kinase catalytic subunit beta isoform 2	0.589701
axo11450-r_at	0.00021	3.76e-05	-8.54	1.83878	-0.761247	GALK2	galactokinase 2 isoform 2	0.589986
axo07053-f_at	9.54e-05	1.38e-05	-9.85	2.9552	-0.76064	CDK8	cyclin-dependent kinase 8	0.590234
axo10169-r_at	8.36e-06	5.19e-07	-15.5	6.59708	-0.760294	MCM2	minichromosome maintenance complex component 2	0.590376
axo19069-f_at	3.55e-05	3.83e-06	-11.8	4.38165	-0.760135		transmembrane channel-like 7	0.590441
axo04555-r_at	6.04e-05	7.66e-06	-10.7	3.61054	-0.75972	TNFAIP8	tumor necrosis factor, alpha-induced protein 8 isoform b	0.590611
axo00772-r_at	9.81e-06	6.52e-07	-15	6.34549	-0.759627	ZMYND19	zinc finger, MYND domain containing 19	0.590649
axo18638-f_at	0.00149	0.000419	-5.96	-0.833694	-0.759596	SPATS2	spermatogenesis associated, serine-rich 2	0.590662
axo16862-f_at	0.000841	0.000209	-6.63	-0.067325	-0.759198	DEPDC1B	DEP domain containing 1B isoform 1	0.590825
axo11853-f_at	0.000886	0.000224	-6.56	-0.142903	-0.758744	PPARD	peroxisome proliferative activated receptor, delta isoform 1	0.591011
axo15746-r_at	7.81e-06	4.64e-07	-15.7	6.7209	-0.758359	NAT8B	N-acetyltransferase 8B	0.591168
axo08359-f_at	0.000104	1.54e-05	-9.7	2.83425	-0.757733	PDE6D	phosphodiesterase 6D, cGMP-specific, rod, delta	0.591425
axo06885-f_at	1.39e-05	1.07e-06	-14	5.79235	-0.757669	PARP9	poly (ADP-ribose) polymerase family, member 9 isoform b	0.591451
axo11338-r_at	6.72e-06	3.75e-07	-16.2	6.9577	-0.757331	HDGF2	hepatoma-derived growth factor-related protein 2 isoform 1	0.59159
axo08814-r_at	0.00078	0.00019	-6.72	0.038284	-0.75727	SMARCE1	SWI/SNF-related matrix-associated actin-dependent regulator of chromatin e1	0.591615
axo08594-f_at	4.07e-05	4.6e-06	-11.5	4.17806	-0.75693	PTPRZ1	protein tyrosine phosphatase, receptor-type, zeta1 precursor	0.591754
axo19113-f_at	8.39e-05	1.17e-05	-10.1	3.1367	-0.756391	CES3	carboxylesterase 3	0.591975
axo16378-f_at	0.000959	0.000247	-6.46	-0.251216	-0.756309	DDX27	DEAD (Asp-Glu-Ala-Asp) box polypeptide 27	0.592009
axo17661-r_at	2.02e-05	1.78e-06	-13.1	5.23134	-0.755847	RIMKLB	ribosomal modification protein rimK-like family member B	0.592199
axo19794-f_at	0.000119	1.84e-05	-9.46	2.63605	-0.755624	MFSD7	major facilitator superfamily domain containing 7	0.59229
axo15756-r_at	1.8e-05	1.52e-06	-13.4	5.40728	-0.755571	ACP6	acid phosphatase 6, lysophosphatidic	0.592312
axo00761-f_at	2.36e-05	2.19e-06	-12.7	5.00305	-0.754975	REP15	RAB15 effector protein	0.592557
axo05885-f_at	0.0151	0.00641	-3.73	-3.81084	-0.754787	DNMT1	DNA (cytosine-5-)-methyltransferase 1 isoform a	0.592634
axo01743-f_at	8e-06	4.86e-07	-15.6	6.66987	-0.753566	APCDD1	adenomatosis polyposis coli down-regulated 1	0.593135
axo18867-f_at	7.28e-05	9.8e-06	-10.3	3.33582	-0.753315	SFRS14	splicing factor, arginine/serine-rich 14	0.593239
axo03693-r_at	0.0699	0.0383	-2.5	-5.6879	-0.753075		PREDICTED: hypothetical protein	0.593338
axo13193-f_at	0.000161	2.68e-05	-8.96	2.21422	-0.752865	RAD54B	RAD54 homolog B	0.593424
axo09045-f_at	3.63e-05	3.94e-06	-11.7	4.34845	-0.752715	PHLDA2	pleckstrin homology-like domain family A member 2	0.593486
axo02130-f_at	0.000411	8.76e-05	-7.55	0.899932	-0.752453	MYCL1	l-myc-1 proto-oncogene isoform 1	0.593594
axo14930-f_at	5.06e-05	6.11e-06	-11	3.86098	-0.751822	NCAPH	non-SMC condensin I complex, subunit H	0.593853
axo10350-f_at	2.14e-05	1.95e-06	-12.9	5.13336	-0.751728	ATP6V0D1	ATPase, H+ transporting, lysosomal, V0 subunit d1	0.593892
axo11087-f_at	3.87e-05	4.29e-06	-11.6	4.25485	-0.751342	CHAF1B	chromatin assembly factor 1 subunit B	0.594051
axo12374-f_at	1.82e-05	1.54e-06	-13.4	5.39325	-0.750249	MCM5	minichromosome maintenance complex component 5	0.594501
axo18627-f_at	0.000114	1.75e-05	-9.53	2.69069	-0.750232	WHSC1L1	WHSC1L1 protein isoform long	0.594508
axo16304-f_at	0.0013	0.000357	-6.1	-0.658747	-0.750044	ADPRHL2	ADP-ribosylhydrolase like 2	0.594585
axo12271-f_at	1.24e-05	9.19e-07	-14.3	5.96597	-0.749683	PHGDH	phosphoglycerate dehydrogenase	0.594734
axo06337-f_at	0.000517	0.000116	-7.25	0.591305	-0.749678	ALOX12B	arachidonate 12-lipoxygenase, 12R type	0.594736
axo06127-r_at	2.5e-05	2.35e-06	-12.6	4.92374	-0.749433	FIP1L1	FIP1 like 1 isoform 3	0.594837
axo02611-f_at	0.000245	4.54e-05	-8.31	1.6291	-0.749361	UPP1	uridine phosphorylase 1	0.594867
axo19910-f_at	0.00151	0.000423	-5.94	-0.84592	-0.749167	COG8	component of oligomeric golgi complex 8	0.594947
axo11259-f_at	3.2e-05	3.3e-06	-12	4.5473	-0.748642	NR2F1	nuclear receptor subfamily 2, group F, member 1	0.595163
axo07715-f_at	0.000352	7.2e-05	-7.77	1.117	-0.747737	DCT	dopachrome tautomerase isoform 1	0.595537
axo10345-f_at	0.03	0.0142	-3.17	-4.65965	-0.747703	LATS1	LATS homolog 1	0.595551
axo06716-f_at	0.00243	0.000748	-5.43	-1.47304	-0.747666	EML4	echinoderm microtubule associated protein like 4 isoform b	0.595566
axo12676-f_at	0.000335	6.76e-05	-7.84	1.18753	-0.74698	WDHD1	WD repeat and HMG-box DNA binding protein 1 isoform 1	0.595849
axo19847-f_at	1.34e-05	1.02e-06	-14.1	5.85464	-0.746683	SYT3	synaptotagmin III	0.595972
axo13658-f_at	3.52e-05	3.8e-06	-11.8	4.39049	-0.746401	HEBP2	heme binding protein 2	0.596089
axo06988-r_at	3.3e-05	3.44e-06	-12	4.501	-0.746045	ARHGDIB	Rho GDP dissociation inhibitor (GDI) beta	0.596236
axo08257-f_s_at	9.56e-06	6.27e-07	-15.1	6.38812	-0.745334	NASP	nuclear autoantigenic sperm protein isoform 2	0.59653
axo04818-f_at	0.000165	2.76e-05	-8.93	2.182	-0.745047	PRF1	perforin 1 precursor	0.596649
axo16879-f_at	3.31e-05	3.46e-06	-11.9	4.49444	-0.744892	SLC35C1	GDP-fucose transporter 1 isoform a	0.596713
axo11926-f_at	0.0233	0.0106	-3.37	-4.34848	-0.744583	TLN1	talin 1	0.59684
axo18584-f_at	0.00426	0.00145	-4.87	-2.20135	-0.74451	TM9SF1	transmembrane 9 superfamily member 1 isoform b	0.59687
axo15307-f_at	1.03e-05	7.12e-07	-14.8	6.2477	-0.744006	PRLH	prolactin releasing hormone	0.597079
axo13625-f_at	7.27e-06	4.22e-07	-15.9	6.82533	-0.743934	HABP4	hyaluronan binding protein 4	0.597109
axo03380-f_at	0.000544	0.000123	-7.18	0.524287	-0.743042	ALOX15B	arachidonate 15-lipoxygenase, second type isoform a	0.597478
axo02985-f_at	0.000642	0.00015	-6.97	0.303787	-0.74285	VHL	von Hippel-Lindau tumor suppressor isoform 2	0.597558
axo13043-f_at	6.66e-05	8.68e-06	-10.5	3.47118	-0.742808	SLC35A3	solute carrier family 35 member 3A	0.597575
axo07935-r_at	7.6e-05	1.04e-05	-10.3	3.27143	-0.74225	HNRNPK	heterogeneous nuclear ribonucleoprotein K isoform a	0.597806
axo16214-r_at	0.000105	1.56e-05	-9.68	2.81559	-0.740911	THUMPD1	THUMP domain containing 1	0.598361
axo15831-r_s_at	1.05e-05	7.27e-07	-14.8	6.22546	-0.740188	CXorf26	hypothetical protein LOC51260	0.598661
axo19870-r_at	2.13e-05	1.93e-06	-12.9	5.14264	-0.739684	BTBD10	K+ channel tetramerization protein	0.598871
axo12090-f_at	0.00176	0.000507	-5.78	-1.04404	-0.739241	TXNRD2	thioredoxin reductase 2 precursor	0.599054
axo03096-r_at	9.31e-05	1.33e-05	-9.9	2.99384	-0.738998	GALNTL4	UDP-N-acetyl-alpha-D-galactosamine:polypeptide N-acetylgalactosaminyltransferase-like 4	0.599155
axo03594-r_at	2.06e-05	1.83e-06	-13	5.2001	-0.738757	PRKCD	protein kinase C, delta	0.599256
axo08394-f_at	1.42e-05	1.11e-06	-14	5.7563	-0.738692	PIGA	phosphatidylinositol N-acetylglucosaminyltransferase subunit A isoform 1	0.599282
axo13825-r_at	0.000125	1.96e-05	-9.37	2.56251	-0.738179	UBE2S	ubiquitin-conjugating enzyme E2S	0.599495
axo12578-f_at	0.00288	0.000914	-5.26	-1.69371	-0.738113	TAF5	TBP-associated factor 5	0.599523
axo06611-f_at	1.37e-05	1.05e-06	-14.1	5.82064	-0.737875	NAT10	N-acetyltransferase 10 isoform b	0.599622
axo17032-f_at	6.67e-05	8.71e-06	-10.5	3.4666	-0.736924	FAM114A2	hypothetical protein LOC10827	0.600017
axo10741-f_at	1.83e-05	1.55e-06	-13.3	5.38478	-0.736131	TPD52	tumor protein D52 isoform 3	0.600347
axo11690-f_at	8.3e-06	5.14e-07	-15.5	6.60906	-0.735946	TUBA1B	tubulin, alpha, ubiquitous	0.600424
axo17903-r_at	0.000956	0.000246	-6.47	-0.246383	-0.735173	DDX55	DEAD (Asp-Glu-Ala-Asp) box polypeptide 55	0.600746
axo18474-f_at	0.000104	1.55e-05	-9.7	2.82902	-0.734918	HOXC8	homeobox C8	0.600852
axo02524-f_at	0.000488	0.000108	-7.32	0.667321	-0.734617	HM13	minor histocompatibility antigen 13 isoform 4	0.600977
axo07118-f_at	1.69e-05	1.39e-06	-13.5	5.50566	-0.734444	CSTF2	cleavage stimulation factor subunit 2	0.60105
axo17152-f_at	8.48e-05	1.19e-05	-10.1	3.12285	-0.732653	ETAA1	ETAA16 protein	0.601796
axo12615-r_at	2.12e-05	1.91e-06	-13	5.15172	-0.732163	UPK1A	uroplakin 1A	0.602
axo13442-r_at	0.000198	3.48e-05	-8.63	1.92416	-0.731963	SACM1L	suppressor of actin 1	0.602084
axo09812-f_at	1.4e-05	1.09e-06	-14	5.77376	-0.729573	RAB1A	RAB1A, member RAS oncogene family isoform 1	0.603083
axo10539-f_at	7.47e-05	1.02e-05	-10.3	3.29615	-0.729205	VPS4B	vacuolar protein sorting factor 4B	0.603236
axo07946-f_at	0.00032	6.38e-05	-7.91	1.25154	-0.728369	HSPE1	heat shock 10kDa protein 1	0.603586
axo12418-r_at	5.32e-05	6.51e-06	-10.9	3.79125	-0.728368	WDR3	WD repeat-containing protein 3	0.603586
axo01161-f_at	4.37e-05	5.05e-06	-11.3	4.07304	-0.72749	TSNARE1	t-SNARE domain containing 1	0.603954
axo00774-f_at	1.21e-05	8.82e-07	-14.4	6.0113	-0.727356	TLCD1	TLC domain containing 1	0.60401
axo18797-r_at	5.86e-05	7.34e-06	-10.8	3.65809	-0.727223	GPR172A	G protein-coupled receptor 172A	0.604066
axo11759-f_at	0.00158	0.000447	-5.89	-0.906294	-0.726291	LASP1	LIM and SH3 protein 1	0.604456
axo19084-r_at	8.73e-06	5.5e-07	-15.4	6.53318	-0.726196	MRM1	mitochondrial rRNA methyltransferase 1 homolog	0.604496
axo08633-f_at	2.53e-05	2.4e-06	-12.6	4.89892	-0.726097	CYP2E1	cytochrome P450, family 2, subfamily E, polypeptide 1	0.604537
axo07989-f_at	0.000277	5.32e-05	-8.12	1.45296	-0.725773	ITGAV	integrin alpha-V isoform 1 precursor	0.604673
axo11233-f_at	7.7e-05	1.05e-05	-10.2	3.25393	-0.725685	DLL1	delta-like 1	0.60471
axo11091-r_at	3.18e-05	3.27e-06	-12	4.55623	-0.725127	RQCD1	RCD1 required for cell differentiation1 homolog	0.604944
axo16970-f_at	7.75e-05	1.06e-05	-10.2	3.24577	-0.723546	TMEM44	transmembrane protein 44 isoform b	0.605607
axo13418-f_at	0.0238	0.0109	-3.35	-4.3777	-0.723446	MYOF	myoferlin isoform a	0.605649
axo15289-r_x_at	7.81e-06	4.65e-07	-15.7	6.71823	-0.723307	KRT76	keratin 76	0.605707
axo08208-f_at	0.000382	7.99e-05	-7.65	1.00122	-0.722994	MSX2	msh homeobox 2	0.605839
axo02243-f_at	2.68e-05	2.61e-06	-12.4	4.80907	-0.722884	C3orf38	hypothetical protein LOC285237	0.605885
axo10711-r_at	0.000135	2.15e-05	-9.25	2.46165	-0.722608	PRCP	prolylcarboxypeptidase isoform 1 preproprotein	0.606001
axo21080-f_at	0.000107	1.6e-05	-9.65	2.78978	-0.7226	RRS1	homolog of yeast ribosome biogenesis regulatory protein RRS1	0.606004
axo07952-f_at	2.04e-05	1.81e-06	-13.1	5.21577	-0.722507	IARS	isoleucyl-tRNA synthetase	0.606044
axo19902-r_at	4.47e-05	5.2e-06	-11.3	4.04021	-0.722233	C16orf13	hypothetical protein LOC84326 isoform a	0.606158
axo04606-f_at	0.00938	0.00367	-4.14	-3.21056	-0.722065	ITGA6	integrin alpha chain, alpha 6 isoform a precursor	0.606229
axo13231-r_at	1.95e-05	1.69e-06	-13.2	5.28711	-0.721809	TIMM10	translocase of inner mitochondrial membrane 10 homolog	0.606337
axo00980-f_at	2.13e-05	1.92e-06	-13	5.14653	-0.721493	HN1L	hematological and neurological expressed 1-like	0.60647
axo11987-f_at	0.000262	4.96e-05	-8.2	1.53098	-0.721242	SLC30A9	solute carrier family 30 (zinc transporter), member 9	0.606575
axo01123-f_at	0.000508	0.000113	-7.27	0.613266	-0.72097	SOCS5	suppressor of cytokine signaling 5	0.606689
axo00779-f_at	1.06e-05	7.43e-07	-14.8	6.2008	-0.72047	MDP1	magnesium-dependent phosphatase 1	0.6069
axo07263-r_at	2.42e-05	2.26e-06	-12.7	4.96942	-0.720441	FBL	fibrillarin	0.606912
axo03332-f_at	0.000103	1.53e-05	-9.71	2.83669	-0.720288	PPHLN1	periphilin 1 isoform 4	0.606976
axo18619-f_at	0.00447	0.00154	-4.82	-2.26383	-0.72026	KRI1	KRI1 homolog	0.606988
axo11090-f_at	0.000155	2.55e-05	-9.03	2.27302	-0.71966	RQCD1	RCD1 required for cell differentiation1 homolog	0.607241
axo04448-f_at	2.12e-05	1.91e-06	-13	5.15256	-0.719373	TCN1	transcobalamin I precursor	0.607361
axo19067-r_at	8.41e-05	1.18e-05	-10.1	3.13264	-0.719101	NUP85	nucleoporin 85	0.607476
axo01912-f_at	0.000119	1.85e-05	-9.45	2.62973	-0.719034	MLL3	myeloid/lymphoid or mixed-lineage leukemia 3	0.607504
axo00677-r_at	1.08e-05	7.55e-07	-14.7	6.18371	-0.718811	RRM1	ribonucleoside-diphosphate reductase M1 chain	0.607598
axo15815-f_at	0.000228	4.15e-05	-8.42	1.72887	-0.71829	C14orf100	JNK1-associated membrane protein isoform 1	0.607817
axo01062-f_at	3.24e-05	3.35e-06	-12	4.53064	-0.718082	OTOA	otoancorin isoform 1	0.607905
axo21473-f_at	2.19e-05	1.99e-06	-12.9	5.10705	-0.717334	PDLIM2	PDZ and LIM domain 2 isoform 3	0.60822
axo04452-f_at	6.13e-05	7.79e-06	-10.7	3.59179	-0.717268	NCF1	neutrophil cytosolic factor 1	0.608248
axo10257-r_at	1.02e-05	6.94e-07	-14.9	6.27627	-0.717174	SNRPA	small nuclear ribonucleoprotein polypeptide A	0.608288
axo09935-f_at	2.79e-05	2.75e-06	-12.3	4.75023	-0.716922	ACTL6A	actin-like 6A isoform 1	0.608394
axo03777-f_at	0.00037	7.68e-05	-7.7	1.04614	-0.71667	hCG_1773238	PREDICTED: similar to hCG1773238	0.6085
axo06544-f_at	0.00104	0.000271	-6.37	-0.353295	-0.71664	SLC25A39	solute carrier family 25, member 39 isoform a	0.608513
axo12290-f_at	1.24e-05	9.17e-07	-14.3	5.96724	-0.716433	STARD10	START domain containing 10	0.6086
axo15553-f_at	1.72e-05	1.44e-06	-13.5	5.47042	-0.716429	MYEF2	myelin expression factor 2	0.608602
axo18823-f_at	8.27e-05	1.15e-05	-10.1	3.15962	-0.716027	MPZL1	myelin protein zero-like 1 isoform b	0.608772
axo10024-f_at	2.06e-05	1.83e-06	-13	5.19916	-0.715662	CTBS	chitobiase, di-N-acetyl-	0.608926
axo01930-f_at	3.79e-05	4.17e-06	-11.6	4.28731	-0.715423	ZNF398	zinc finger 398 isoform a	0.609026
axo05886-f_at	0.0586	0.0311	-2.64	-5.47574	-0.715205	DNMT1	DNA (cytosine-5-)-methyltransferase 1 isoform a	0.609118
axo06310-f_at	3.96e-05	4.42e-06	-11.5	4.22055	-0.713476	TNPO2	transportin 2 (importin 3, karyopherin beta 2b) isoform 3	0.609849
axo13549-f_at	8.08e-06	4.95e-07	-15.6	6.6491	-0.713311	SSU72	Ssu72 RNA polymerase II CTD phosphatase homolog	0.609919
axo09746-f_at	3.15e-05	3.21e-06	-12.1	4.57584	-0.71207	CRY1	cryptochrome 1 (photolyase-like)	0.610444
axo04272-f_at	0.000332	6.67e-05	-7.86	1.20199	-0.71124	ALAD	delta-aminolevulinic acid dehydratase	0.610795
axo19535-f_at	0.000342	6.94e-05	-7.81	1.15752	-0.711103	ADPGK	ADP-dependent glucokinase	0.610853
axo03052-r_at	2.84e-05	2.8e-06	-12.3	4.73007	-0.710913	APOOL	apolipoprotein O-like	0.610933
axo03026-f_s_at	7.06e-05	9.44e-06	-10.4	3.37811	-0.710874	CXorf23	hypothetical protein LOC256643	0.61095
axo09709-f_at	1.89e-05	1.63e-06	-13.3	5.33286	-0.710856	DMD	dystrophin Dp427m isoform	0.610957
axo20278-f_at	0.00426	0.00145	-4.87	-2.20121	-0.710502	FAM40A	hypothetical protein LOC85369	0.611108
axo06619-f_at	0.0018	0.000524	-5.75	-1.08045	-0.710167	CHORDC1	cysteine and histidine-rich domain-containing protein 1 isoform b	0.61125
axo12509-f_at	0.00431	0.00147	-4.86	-2.21591	-0.708946	TLK2	tousled-like kinase 2 isoform A	0.611767
axo08778-f_at	0.000557	0.000126	-7.15	0.492512	-0.708472	SLC2A5	solute carrier family 2 (facilitated glucose/fructose transporter), member 5 isoform 1	0.611968
axo04483-f_at	0.0388	0.0193	-2.96	-4.97768	-0.70832	QSER1	glutamine and serine rich 1	0.612032
axo11430-r_at	3.85e-05	4.27e-06	-11.6	4.26009	-0.706809	MRPS31	mitochondrial ribosomal protein S31	0.612674
axo07941-r_at	5.17e-05	6.27e-06	-11	3.83292	-0.706644	HPD	4-hydroxyphenylpyruvate dioxygenase	0.612744
axo07917-r_at	1.45e-05	1.14e-06	-13.9	5.7278	-0.705047	HARS	histidyl-tRNA synthetase	0.613422
axo03425-r_at	0.000753	0.000182	-6.77	0.085061	-0.704758	COMMD6	COMM domain containing 6 isoform b	0.613545
axo20163-f_at	4.26e-05	4.87e-06	-11.4	4.11365	-0.704435	HSH2D	hematopoietic SH2 domain containing	0.613683
axo20776-f_s_at	2.85e-05	2.82e-06	-12.3	4.72191	-0.704426	HNRNPAB	heterogeneous nuclear ribonucleoprotein A/B isoform b	0.613687
axo12772-f_at	0.00919	0.00358	-4.16	-3.18477	-0.704202	SUPT16H	chromatin-specific transcription elongation factor large subunit	0.613782
axo14824-r_at	0.000132	2.09e-05	-9.29	2.49269	-0.704186	NCAPD3	non-SMC condensin II complex, subunit D3	0.613789
axo14901-f_at	5.1e-05	6.17e-06	-11	3.85112	-0.703805	KIAA0776	hypothetical protein LOC23376	0.613951
axo09581-f_at	0.00185	0.000542	-5.72	-1.11744	-0.703716	HDAC3	histone deacetylase 3	0.613989
axo20032-r_at	0.00398	0.00134	-4.93	-2.11561	-0.703522	USP32	ubiquitin specific protease 32	0.614071
axo12988-f_at	2.27e-05	2.09e-06	-12.8	5.05569	-0.703506	MED15	mediator complex subunit 15 isoform a	0.614078
axo04656-f_at	0.00102	0.000267	-6.39	-0.334834	-0.703364	KIAA0368	KIAA0368 protein	0.614138
axo02144-f_at	3.07e-05	3.09e-06	-12.1	4.61969	-0.703133		immunoglobulin superfamily, member 22	0.614237
axo11819-f_at	5.89e-05	7.4e-06	-10.8	3.64924	-0.702851	PCSK5	proprotein convertase subtilisin/kexin type 5 preproprotein	0.614357
axo11585-f_at	0.000766	0.000186	-6.74	0.061368	-0.702797	NAP1L4	nucleosome assembly protein 1-like 4	0.61438
axo10897-r_at	7.97e-05	1.1e-05	-10.2	3.2072	-0.702606	ELK3	ELK3 protein	0.614461
axo19898-r_at	6.91e-05	9.16e-06	-10.4	3.41103	-0.702573	THOC3	THO complex 3	0.614475
axo20154-r_at	9.36e-05	1.34e-05	-9.89	2.98616	-0.701775	MASTL	microtubule associated serine/threonine kinase-like	0.614815
axo16170-f_at	0.000913	0.000233	-6.52	-0.183728	-0.701671	GIN1	zinc finger, H2C2 domain containing	0.61486
axo16321-r_at	0.000325	6.51e-05	-7.89	1.22915	-0.701154	TRNAU1AP	tRNA selenocysteine associated protein 1	0.61508
axo14534-f_at	0.00478	0.00167	-4.75	-2.35236	-0.701076	ZC3H13	zinc finger CCCH-type containing 13	0.615113
axo04089-r_at	3.49e-05	3.74e-06	-11.8	4.40811	-0.700371	LOC100128533	PREDICTED: similar to hCG2013595	0.615414
axo08995-r_at	0.00108	0.000286	-6.32	-0.411238	-0.700284	TLR3	toll-like receptor 3	0.615451
axo08720-r_at	0.000155	2.55e-05	-9.03	2.27298	-0.700057	SAFB	scaffold attachment factor B	0.615548
axo15387-f_at	0.000443	9.6e-05	-7.45	0.797854	-0.699473	CUTC	cutC copper transporter homolog	0.615797
axo07336-r_s_at	0.000209	3.74e-05	-8.55	1.84556	-0.698762	GTF2B	general transcription factor IIB	0.6161
axo19760-f_at	1.92e-05	1.66e-06	-13.2	5.31035	-0.698745	DSEL	dermatan sulfate epimerase-like	0.616108
axo05388-f_at	0.00191	0.000562	-5.69	-1.15795	-0.698692	NBEAL1	neurobeachin-like 1 isoform 3	0.61613
axo18635-r_at	0.000318	6.33e-05	-7.92	1.25989	-0.698638	SIGLEC1	sialoadhesin precursor	0.616153
axo12238-r_at	1.95e-05	1.71e-06	-13.2	5.27959	-0.698554	SULT1C4	sulfotransferase family, cytosolic, 1C, member 2	0.61619
axo18940-f_at	0.000277	5.34e-05	-8.12	1.44845	-0.698514	ESCO2	establishment of cohesion 1 homolog 2	0.616207
axo17025-r_at	3.49e-05	3.73e-06	-11.8	4.40988	-0.698443	ANLN	anillin, actin binding protein	0.616237
axo00998-f_at	0.000669	0.000158	-6.92	0.246918	-0.697265	COMTD1	catechol-O-methyltransferase domain containing 1	0.61674
axo10297-f_at	1.11e-05	7.9e-07	-14.6	6.13299	-0.697192	BAT1	HLA-B associated transcript 1	0.616772
axo17321-f_at	0.000239	4.41e-05	-8.35	1.66134	-0.697156	DIABLO	diablo isoform 1 precursor	0.616787
axo19666-f_at	0.000897	0.000227	-6.54	-0.15884	-0.696537	CDCA7	cell division cycle associated 7 isoform 1	0.617052
axo07023-f_at	1.13e-05	8.03e-07	-14.6	6.11493	-0.69621	CASP6	caspase 6 isoform alpha preproprotein	0.617191
axo11530-f_at	0.00212	0.000637	-5.57	-1.29615	-0.696096	MFAP3	microfibrillar-associated protein 3 isoform 1	0.61724
axo13645-r_at	5.71e-05	7.1e-06	-10.8	3.6944	-0.696052	BRD4	bromodomain-containing protein 4 isoform short	0.617259
axo18697-f_at	3.1e-05	3.14e-06	-12.1	4.60126	-0.695554	NOC4L	nucleolar complex associated 4 homolog	0.617472
axo17680-r_at	4.69e-05	5.56e-06	-11.2	3.96727	-0.69421	XPO5	exportin 5	0.618048
axo15684-r_at	0.000144	2.33e-05	-9.14	2.36979	-0.694168	DCXR	dicarbonyl/L-xylulose reductase	0.618065
axo20014-r_at	1.7e-05	1.4e-06	-13.5	5.49562	-0.693874	C1orf53	hypothetical protein LOC388722	0.618192
axo03215-f_at	0.00153	0.00043	-5.93	-0.863739	-0.693833	ARRB2	arrestin, beta 2 isoform 2	0.618209
axo18944-f_at	3.92e-05	4.37e-06	-11.6	4.2337	-0.693774	VPS37B	vacuolar protein sorting 37B	0.618235
axo14878-f_at	9.63e-06	6.35e-07	-15.1	6.37504	-0.693578	IFRD1	interferon-related developmental regulator 1	0.618318
axo05368-f_at	0.00345	0.00113	-5.07	-1.92926	-0.693322	CDC27	cell division cycle protein 27 isoform 1	0.618428
axo21307-f_s_at	2.93e-05	2.93e-06	-12.2	4.68053	-0.693288	HNRNPD	heterogeneous nuclear ribonucleoprotein D isoform a	0.618443
axo17420-f_at	2.84e-05	2.8e-06	-12.3	4.73003	-0.693278	CTBP1	C-terminal binding protein 1 isoform 2	0.618447
axo07376-f_at	4.25e-05	4.84e-06	-11.4	4.12098	-0.693115	IGSF1	immunoglobulin superfamily, member 1 isoform 1	0.618517
axo05364-r_at	0.0039	0.00131	-4.95	-2.08942	-0.692658	LIMA1	LIM domain and actin binding 1 isoform a	0.618713
axo15463-r_at	2.84e-05	2.8e-06	-12.3	4.72805	-0.692519	DERL2	Der1-like domain family, member 2	0.618772
axo05244-f_at	0.000606	0.00014	-7.04	0.380028	-0.692357	C1orf26	hypothetical protein LOC54823	0.618842
axo20688-f_at	2.66e-05	2.57e-06	-12.5	4.82553	-0.692093	HSP90B1	heat shock protein 90kDa beta, member 1	0.618955
axo00159-f_at	0.000295	5.77e-05	-8.03	1.36286	-0.69209	LARP4	c-Mpl binding protein isoform a	0.618956
axo12561-r_at	0.000223	4.06e-05	-8.45	1.75552	-0.691199	SILV	silver homolog	0.619339
axo08943-f_at	0.0034	0.00111	-5.09	-1.90924	-0.690899	C2orf3	hypothetical protein LOC6936	0.619468
axo10556-f_at	4.45e-05	5.17e-06	-11.3	4.04665	-0.690864	ATP6V1G1	vacuolar H+ ATPase G1	0.619483
axo00851-r_at	9.51e-05	1.37e-05	-9.86	2.96109	-0.690575	MITD1	MIT, microtubule interacting and transport, domain containing 1	0.619607
axo06321-f_at	0.000294	5.74e-05	-8.03	1.36934	-0.690297	RCC2	regulator of chromosome condensation 2	0.619726
axo02311-r_at	3.29e-05	3.43e-06	-12	4.50491	-0.68886	HIST3H2BB	histone cluster 3, H2bb	0.620344
axo13244-f_at	0.00165	0.000469	-5.85	-0.959619	-0.688697	TNPO3	transportin 3	0.620414
axo18258-f_at	1.72e-05	1.44e-06	-13.5	5.47113	-0.688526	SDF2L1	stromal cell-derived factor 2-like 1 precursor	0.620487
axo18110-f_at	0.00509	0.00179	-4.7	-2.43183	-0.688122	RBM25	RNA binding motif protein 25	0.620661
axo12900-r_at	0.000154	2.53e-05	-9.04	2.28028	-0.687909	CASC3	metastatic lymph node 51	0.620753
axo17655-f_at	0.000108	1.62e-05	-9.63	2.77606	-0.686763	DLG3	synapse-associated protein 102 isoform b	0.621246
axo08877-f_at	0.00021	3.75e-05	-8.54	1.84362	-0.686756	SRPR	signal recognition particle receptor	0.621249
axo04944-f_at	0.000212	3.81e-05	-8.52	1.82512	-0.686531	DDX17	DEAD box polypeptide 17 isoform 3	0.621346
axo19506-f_at	2.12e-05	1.91e-06	-13	5.15339	-0.686335	HNRNPA1	heterogeneous nuclear ribonucleoprotein A1 isoform b	0.621431
axo03463-f_at	0.000346	7.04e-05	-7.8	1.14172	-0.686333	MORF4L1	MORF-related gene 15 isoform 2	0.621431
axo03091-f_at	0.000144	2.33e-05	-9.14	2.37048	-0.68614	PHF20L1	PHD finger protein 20-like 1 isoform 3	0.621515
axo17290-f_at	7.42e-05	1e-05	-10.3	3.30836	-0.686054	IRGC	immunity-related GTPase family, cinema	0.621551
axo01311-f_at	0.0025	0.000775	-5.4	-1.5117	-0.685802	ARHGEF7	PAK-interacting exchange factor beta isoform b	0.62166
axo09690-f_at	1.92e-05	1.66e-06	-13.2	5.30936	-0.685385	UBE2M	ubiquitin-conjugating enzyme E2M	0.62184
axo01755-r_at	0.000247	4.6e-05	-8.3	1.61608	-0.684862	C1orf83	hypothetical protein LOC127428	0.622065
axo04428-f_at	2.65e-05	2.56e-06	-12.5	4.8293	-0.684214	RCC1	regulator of chromosome condensation 1 isoform a	0.622345
axo04429-f_at	0.00101	0.000262	-6.4	-0.315474	-0.683893	RCC1	regulator of chromosome condensation 1 isoform b	0.622483
axo13024-r_s_at	1.7e-05	1.4e-06	-13.5	5.49524	-0.683678	HNRNPH3	heterogeneous nuclear ribonucleoprotein H3 isoform a	0.622576
axo08512-f_at	1.51e-05	1.2e-06	-13.8	5.66948	-0.683126	PSMA5	proteasome alpha 5 subunit	0.622814
axo09634-f_at	1.55e-05	1.25e-06	-13.7	5.62683	-0.682957	BCL10	B-cell CLL/lymphoma 10	0.622887
axo04770-f_at	1.38e-05	1.06e-06	-14.1	5.8083	-0.682738	TMEM120B	transmembrane protein 120B	0.622982
axo06234-f_at	0.000143	2.3e-05	-9.16	2.38539	-0.682418	TOM1	target of myb1 isoform 2	0.62312
axo19880-f_at	1.41e-05	1.1e-06	-14	5.76705	-0.681196	GINS4	GINS complex subunit 4	0.623648
axo06224-f_at	0.000141	2.25e-05	-9.19	2.40977	-0.681094	C8orf40	hypothetical protein LOC114926	0.623692
axo12838-r_at	1.87e-05	1.6e-06	-13.3	5.35024	-0.680708	CBX3	chromobox homolog 3	0.623859
axo20908-f_at	0.0012	0.000322	-6.2	-0.544802	-0.68033	LGALS4	galectin-4	0.624023
axo08650-r_at	2.14e-05	1.94e-06	-12.9	5.13789	-0.679667	RBBP7	retinoblastoma binding protein 7	0.624309
axo18682-f_at	6.78e-05	8.9e-06	-10.5	3.4429	-0.679511	C17orf39	hypothetical protein LOC79018	0.624377
axo07042-r_at	5.61e-05	6.96e-06	-10.8	3.71676	-0.679352	CCNE1	cyclin E1 isoform 1	0.624446
axo02545-f_at	0.000146	2.36e-05	-9.13	2.35623	-0.67878	TIAL1	TIA-1 related protein isoform 2	0.624693
axo11688-f_at	0.000914	0.000233	-6.52	-0.18529	-0.678646	SEMA3A	semaphorin 3A precursor	0.624751
axo17035-r_at	0.000254	4.78e-05	-8.25	1.5735	-0.6784	ELAC1	elaC homolog 1	0.624858
axo01870-r_at	8.75e-05	1.23e-05	-10	3.0841	-0.678288	LCORL	ligand dependent nuclear receptor corepressor-like	0.624906
axo12786-r_at	4.68e-05	5.53e-06	-11.2	3.97181	-0.678128	RNF2	ring finger protein 2	0.624976
axo04462-r_at	8.89e-05	1.26e-05	-9.98	3.05757	-0.678095	TYMS	thymidylate synthetase	0.62499
axo08884-r_at	2.97e-05	2.98e-06	-12.2	4.66077	-0.678037	SSRP1	structure specific recognition protein 1	0.625015
axo19195-f_at	2.41e-05	2.24e-06	-12.7	4.97496	-0.677875	UXS1	UDP-glucuronate decarboxylase 1	0.625085
axo09197-r_at	2.52e-05	2.38e-06	-12.6	4.90784	-0.67757	TAF15	TBP-associated factor 15 isoform 2	0.625218
axo09049-f_at	0.000421	8.99e-05	-7.52	0.870181	-0.676888	TTK	TTK protein kinase	0.625513
axo03846-f_at	1.95e-05	1.69e-06	-13.2	5.28788	-0.676599	PRMT5	protein arginine methyltransferase 5 isoform b	0.625639
axo04262-r_at	0.00834	0.0032	-4.24	-3.06179	-0.675903	PPAN-P2RY11	PPAN-P2RY11 protein	0.625941
axo13513-f_at	0.000194	3.39e-05	-8.67	1.9552	-0.675789	WDR91	WD repeat domain 91	0.62599
axo06125-f_at	3.12e-05	3.16e-06	-12.1	4.59374	-0.675509	FIP1L1	FIP1 like 1 isoform 2	0.626111
axo16916-r_at	0.000213	3.83e-05	-8.52	1.81907	-0.67525	PECR	peroxisomal trans-2-enoyl-CoA reductase	0.626224
axo02000-f_at	0.00591	0.00214	-4.56	-2.62194	-0.6751	IL16	interleukin 16 isoform 2	0.626289
axo06393-f_at	2.21e-05	2.02e-06	-12.9	5.09088	-0.675087	SMC6	SMC6 protein	0.626295
axo18053-r_at	2.28e-05	2.1e-06	-12.8	5.04734	-0.675059	LSM2	LSM2 homolog, U6 small nuclear RNA associated	0.626307
axo15255-f_at	9.92e-05	1.45e-05	-9.78	2.89918	-0.674273	COQ2	para-hydroxybenzoate-polyprenyltransferase, mitochondrial	0.626648
axo16816-r_at	1.6e-05	1.3e-06	-13.7	5.58243	-0.673823	GIMAP4	GTPase, IMAP family member 4	0.626844
axo06563-r_at	0.000484	0.000107	-7.33	0.679596	-0.673462	NOX4	NADPH oxidase 4 isoform c	0.627
axo13677-f_at	0.000427	9.15e-05	-7.5	0.850596	-0.672994	IL17RA	interleukin 17A receptor precursor	0.627204
axo20529-f_at	5.36e-05	6.57e-06	-10.9	3.78098	-0.672917	ESRRG	estrogen-related receptor gamma isoform 2	0.627237
axo07070-f_at	4.31e-05	4.94e-06	-11.4	4.09748	-0.67264	CHKA	choline kinase alpha isoform a	0.627358
axo15872-r_at	0.000416	8.86e-05	-7.54	0.886796	-0.671371	BFAR	bifunctional apoptosis regulator	0.62791
axo09141-f_at	0.0193	0.00854	-3.52	-4.11844	-0.671247	ZNF268	zinc finger protein 268	0.627964
axo01519-f_at	0.00114	0.000303	-6.26	-0.47795	-0.671067	YTHDC1	splicing factor YT521-B isoform 1	0.628042
axo05984-r_at	0.00013	2.05e-05	-9.31	2.51435	-0.670821	CDC7	cell division cycle 7	0.628149
axo19698-f_at	0.00018	3.09e-05	-8.78	2.05777	-0.670255	EIF2A	eukaryotic translation initiation factor 2A	0.628396
axo15655-f_at	1.07e-05	7.49e-07	-14.7	6.19171	-0.66962	YTHDF2	high glucose-regulated protein 8	0.628672
axo17702-r_at	1.51e-05	1.2e-06	-13.8	5.67062	-0.669317	SERINC1	serine incorporator 1	0.628804
axo09718-f_at	0.000164	2.75e-05	-8.93	2.18619	-0.669072	ACOX1	acyl-Coenzyme A oxidase 1 isoform a	0.628911
axo07701-f_at	0.000485	0.000107	-7.33	0.674883	-0.669015	CTH	cystathionase isoform 1	0.628936
axo17384-r_at	1.95e-05	1.69e-06	-13.2	5.28854	-0.668753	NCLN	nicalin	0.62905
axo01898-f_at	0.000176	2.99e-05	-8.83	2.09514	-0.668123	SNX14	sorting nexin 14 isoform a	0.629325
axo01444-f_at	6e-05	7.56e-06	-10.7	3.62426	-0.667849	PPIL5	peptidylprolyl isomerase (cyclophilin)-like 5 isoform 1	0.629444
axo13862-f_at	7.95e-05	1.1e-05	-10.2	3.2104	-0.667815	SLC2A8	solute carrier family 2 (facilitated glucose transporter), member 8	0.629459
axo17146-r_at	9.62e-05	1.4e-05	-9.83	2.94061	-0.667775	FBXW5	F-box and WD repeat domain containing 5	0.629477
axo13612-r_at	0.00334	0.00109	-5.1	-1.88782	-0.667725	YME1L1	YME1-like 1 isoform 3	0.629498
axo13812-r_at	1.36e-05	1.04e-06	-14.1	5.8255	-0.666775	MOCS3	molybdenum cofactor synthesis 3	0.629913
axo08533-f_at	1.51e-05	1.2e-06	-13.8	5.6717	-0.666306	PSMC6	proteasome 26S ATPase subunit 6	0.630118
axo17775-f_at	9.49e-05	1.37e-05	-9.86	2.965	-0.665072	TMEM181	G protein-coupled receptor 178	0.630657
axo08544-r_at	2.51e-05	2.37e-06	-12.6	4.91592	-0.664889	PSMD10	proteasome 26S non-ATPase subunit 10 isoform 1	0.630737
axo20281-r_at	5.93e-05	7.45e-06	-10.7	3.64076	-0.664884	LGALS12	lectin, galactoside-binding, soluble, 12 isoform 2	0.630739
axo02722-f_at	6.63e-05	8.62e-06	-10.5	3.47925	-0.664639	C1QL2	complement component 1, q subcomponent-like 2	0.630846
axo19105-f_at	0.000214	3.85e-05	-8.51	1.81184	-0.663609	GRHL2	transcription factor CP2-like 3	0.631297
axo20136-f_at	0.000501	0.000111	-7.29	0.635001	-0.662743	SLC35B4	solute carrier family 35, member B4	0.631676
axo13224-f_at	0.000942	0.000242	-6.48	-0.226073	-0.662318	SSBP2	single-stranded DNA binding protein 2	0.631862
axo07147-f_at	2.83e-05	2.79e-06	-12.3	4.73217	-0.662231	DHCR7	7-dehydrocholesterol reductase	0.631901
axo21204-f_s_at	1.4e-05	1.09e-06	-14	5.7785	-0.66213	HNRNPH2	heterogeneous nuclear ribonucleoprotein H2	0.631945
axo16148-r_at	1.95e-05	1.7e-06	-13.2	5.28186	-0.662088	OTUB1	otubain 1	0.631963
axo12394-f_at	5.82e-05	7.27e-06	-10.8	3.66872	-0.661326	IFRD2	interferon-related developmental regulator 2	0.632297
axo16548-f_at	3.45e-05	3.67e-06	-11.9	4.42715	-0.660731	RBM28	RNA binding motif protein 28	0.632558
axo01595-r_at	4.86e-05	5.82e-06	-11.1	3.91616	-0.660456	RNF168	ring finger protein 168	0.632678
axo05417-f_at	0.000396	8.38e-05	-7.6	0.949243	-0.660386	TP63	tumor protein p63 isoform 6	0.632709
axo20112-r_at	0.000739	0.000178	-6.79	0.110988	-0.660235	ADO	2-aminoethanethiol (cysteamine) dioxygenase	0.632775
axo16979-f_at	1.66e-05	1.36e-06	-13.6	5.53091	-0.660049	KIAA1704	hypothetical protein LOC55425	0.632857
axo10319-f_at	1.63e-05	1.32e-06	-13.6	5.56046	-0.659751	RAB11A	Ras-related protein Rab-11A	0.632987
axo06743-f_at	6.5e-05	8.4e-06	-10.6	3.50725	-0.658846	FAM185A	hypothetical protein LOC222234 isoform 1	0.633385
axo11244-f_at	6.94e-05	9.22e-06	-10.4	3.4042	-0.658627	VAMP7	vesicle-associated membrane protein 7 isoform 1	0.633481
axo03123-f_at	2.02e-05	1.79e-06	-13.1	5.22604	-0.65858	GJB7	gap junction protein, beta 7, 25kDa	0.633501
axo06708-f_at	0.00642	0.00235	-4.48	-2.7256	-0.658343	COG2	component of oligomeric golgi complex 2 isoform 2	0.633605
axo15150-f_at	0.00105	0.000275	-6.36	-0.369519	-0.657745	POLDIP2	DNA polymerase delta interacting protein 2	0.633868
axo04538-r_at	0.000217	3.91e-05	-8.49	1.79509	-0.657703	TSEN34	tRNA-intron endonuclease 34	0.633887
axo10341-f_at	3.47e-05	3.69e-06	-11.8	4.42187	-0.65769	NMI	N-myc and STAT interactor	0.633893
axo11894-f_at	0.00114	0.000305	-6.26	-0.48263	-0.65733	RANBP2	RAN binding protein 2	0.634051
axo03585-f_at	6.32e-05	8.09e-06	-10.6	3.54871	-0.656663	DNAJB2	DnaJ (Hsp40) homolog, subfamily B, member 2 isoform a	0.634344
axo03356-f_at	0.000127	1.99e-05	-9.36	2.55003	-0.656508	USP33	ubiquitin specific protease 33 isoform 3	0.634412
axo01794-r_at	0.000266	5.07e-05	-8.18	1.50763	-0.656456	TMEM188	transmembrane protein 188	0.634435
axo16074-f_at	7.38e-05	9.99e-06	-10.3	3.31463	-0.656058	DIRAS2	Di-Ras2	0.63461
axo19711-f_at	1.72e-05	1.43e-06	-13.5	5.47415	-0.655585	B3GNT5	UDP-GlcNAc:betaGal beta-1,3-N-acetylglucosaminyltransferase 5	0.634818
axo05229-r_at	0.000107	1.61e-05	-9.64	2.78537	-0.655116	TMEM177	transmembrane protein 177	0.635024
axo17277-f_at	0.0882	0.0502	-2.33	-5.96345	-0.655089	ITSN2	intersectin 2 isoform 3	0.635036
axo06357-f_at	0.000197	3.45e-05	-8.65	1.93438	-0.654966	CASP8AP2	caspase 8 associated protein 2	0.635091
axo13245-f_at	6.48e-05	8.36e-06	-10.6	3.5126	-0.654924	TNPO3	transportin 3	0.635109
axo16338-r_at	0.000261	4.94e-05	-8.21	1.53576	-0.654788	C4orf27	hypothetical protein LOC54969	0.635169
axo11008-f_at	0.00252	0.000781	-5.39	-1.5198	-0.654599	SMAD4	mothers against decapentaplegic homolog 4	0.635252
axo16708-f_at	9.82e-05	1.43e-05	-9.8	2.91217	-0.654411	EDEM2	ER degradation enhancer, mannosidase alpha-like 2 isoform 1	0.635335
axo00703-r_at	2.09e-05	1.86e-06	-13	5.1819	-0.654292	DCAF15	hypothetical protein LOC90379	0.635387
axo16086-f_at	0.00176	0.000509	-5.77	-1.04956	-0.653277	ZCCHC8	zinc finger, CCHC domain containing 8	0.635834
axo18877-f_at	0.000194	3.4e-05	-8.66	1.95145	-0.653207	PPP1R3B	protein phosphatase 1, regulatory (inhibitor) subunit 3B	0.635865
axo15595-r_at	2.74e-05	2.68e-06	-12.4	4.77842	-0.652903	MRTO4	mRNA turnover 4 homolog	0.635999
axo01050-f_at	5.89e-05	7.4e-06	-10.8	3.64923	-0.652505	FAM76B	hypothetical protein LOC143684	0.636175
axo06466-f_at	0.000114	1.75e-05	-9.53	2.69305	-0.652427	CLP1	ATP/GTP-binding protein isoform 2	0.636209
axo16537-f_at	3.25e-05	3.37e-06	-12	4.52418	-0.652094	AKIRIN2	akirin 2	0.636356
axo07860-r_at	3.67e-05	3.98e-06	-11.7	4.33798	-0.652008	GBP1	guanylate binding protein 1, interferon-inducible, 67kDa	0.636394
axo04294-f_at	0.00027	5.17e-05	-8.16	1.48619	-0.651698	MSH2	mutS homolog 2	0.636531
axo18098-f_at	0.0772	0.0429	-2.43	-5.80415	-0.651545	SCAF1	SR-related CTD-associated factor 1	0.636598
axo10400-r_at	2.21e-05	2.02e-06	-12.9	5.08991	-0.651304	SLC33A1	acetyl-coenzyme A transporter	0.636705
axo07934-r_s_at	4.05e-05	4.55e-06	-11.5	4.18933	-0.651294	HNRNPK	heterogeneous nuclear ribonucleoprotein K isoform a	0.636709
axo07964-r_at	2.19e-05	1.99e-06	-12.9	5.10671	-0.651143	IRF8	interferon regulatory factor 8	0.636775
axo18458-r_at	9.9e-05	1.45e-05	-9.78	2.90125	-0.650043	MESDC1	mesoderm development candidate 1	0.637262
axo14725-f_at	0.000573	0.000131	-7.11	0.453766	-0.650032	TBC1D12	TBC1 domain family, member 12	0.637266
axo00196-r_at	0.000519	0.000116	-7.24	0.585213	-0.649927	LRRC42	leucine rich repeat containing 42	0.637313
axo04952-f_at	0.00044	9.51e-05	-7.46	0.808304	-0.649753	GPR116	G-protein coupled receptor 116	0.637389
axo19314-f_at	1.85e-05	1.57e-06	-13.3	5.36861	-0.648761	REEP4	receptor accessory protein 4	0.637828
axo08177-f_at	0.000144	2.32e-05	-9.15	2.3757	-0.648697	BCKDHA	branched chain keto acid dehydrogenase E1, alpha polypeptide	0.637856
axo00636-f_at	0.000248	4.61e-05	-8.29	1.6126	-0.648568	TANK	TRAF interacting protein TANK isoform b	0.637913
axo20317-r_at	2.66e-05	2.58e-06	-12.4	4.82213	-0.648322	BAT4	HLA-B associated transcript 4	0.638022
axo10692-r_s_at	2.11e-05	1.89e-06	-13	5.16514	-0.648038	PFN1	profilin 1	0.638147
axo19132-r_at	0.000136	2.16e-05	-9.24	2.45407	-0.647596	C12orf30	mitochondrial distribution and morphology 20	0.638343
axo12037-r_at	0.000182	3.14e-05	-8.77	2.04065	-0.646419	USP16	ubiquitin specific protease 16 isoform b	0.638864
axo13044-f_at	0.00122	0.000331	-6.18	-0.574005	-0.645644	SLC7A8	solute carrier family 7 (cationic amino acid transporter, y+ system), member 8 isoform a	0.639207
axo18433-r_at	0.000152	2.5e-05	-9.06	2.29547	-0.645076	POLR1E	RNA polymerase I associated factor 53	0.639459
axo18196-f_at	3.57e-05	3.86e-06	-11.8	4.37236	-0.644951	SLTM	modulator of estrogen induced transcription isoform b	0.639515
axo13641-f_at	8.66e-05	1.22e-05	-10	3.09619	-0.644397	CAPN7	calpain 7	0.63976
axo07223-f_at	2.12e-05	1.92e-06	-13	5.15049	-0.644331	MEGF6	EGF-like-domain, multiple 3	0.639789
axo14359-r_at	0.00122	0.000329	-6.18	-0.567969	-0.644289	SPEN	spen homolog, transcriptional regulator	0.639808
axo16623-r_at	6.69e-05	8.75e-06	-10.5	3.46266	-0.64416	FAM82A2	family with sequence similarity 82, member A2	0.639865
axo08435-r_at	0.000203	3.59e-05	-8.6	1.88957	-0.644136	POLE2	DNA polymerase epsilon subunit 2	0.639876
axo08595-f_at	0.000347	7.08e-05	-7.79	1.13598	-0.643884	PTPRZ1	protein tyrosine phosphatase, receptor-type, zeta1 precursor	0.639988
axo11205-f_at	0.000124	1.93e-05	-9.39	2.58137	-0.643827	LMNB1	lamin B1	0.640013
axo11119-r_at	3.42e-05	3.62e-06	-11.9	4.44244	-0.643724	SMC4	SMC4 structural maintenance of chromosomes 4-like 1	0.640059
axo10085-r_at	3.12e-05	3.17e-06	-12.1	4.59121	-0.643412	PRIM1	DNA primase polypeptide 1	0.640197
axo20132-r_s_at	6.67e-05	8.69e-06	-10.5	3.46991	-0.643377	C9orf3	aminopeptidase O	0.640213
axo04580-f_at	2.97e-05	2.98e-06	-12.2	4.65993	-0.643364	PAICS	phosphoribosylaminoimidazole carboxylase, phosphoribosylaminoimidazole succinocarboxamide synthetase isoform 2	0.640218
axo18026-f_at	0.00435	0.00149	-4.85	-2.2283	-0.642851	RNASEL	ribonuclease L	0.640446
axo05643-f_at	2.11e-05	1.89e-06	-13	5.16761	-0.642804	SPG21	spastic paraplegia 21 isoform a	0.640467
axo11953-f_at	0.0904	0.0517	-2.31	-5.99194	-0.64279	NCOR1	nuclear receptor co-repressor 1	0.640473
axo04192-f_at	0.000838	0.000208	-6.63	-0.061359	-0.642465	CD68	CD68 antigen isoform B	0.640617
axo13023-r_at	9.52e-05	1.37e-05	-9.86	2.95992	-0.64225	HNRNPH3	heterogeneous nuclear ribonucleoprotein H3 isoform a	0.640713
axo12743-f_at	0.000111	1.69e-05	-9.58	2.73076	-0.642108	PICALM	phosphatidylinositol-binding clathrin assembly protein isoform 1	0.640776
axo14743-f_at	2.75e-05	2.69e-06	-12.4	4.77201	-0.642053	BOP1	block of proliferation 1	0.6408
axo07013-r_at	0.000101	1.49e-05	-9.75	2.87112	-0.641902	BUB1B	budding uninhibited by benzimidazoles 1 beta	0.640867
axo14017-f_at	0.000148	2.41e-05	-9.1	2.33568	-0.641706	SART3	squamous cell carcinoma antigen recognized by T cells 3	0.640955
axo02010-r_at	0.00133	0.000366	-6.08	-0.683795	-0.641539	MMAA	methylmalonic aciduria type A precursor	0.641029
axo00702-f_at	0.000115	1.77e-05	-9.51	2.6789	-0.641389	DCAF15	hypothetical protein LOC90379	0.641096
axo07360-f_s_at	0.000237	4.37e-05	-8.36	1.67301	-0.640927	HNRNPL	heterogeneous nuclear ribonucleoprotein L isoform a	0.641301
axo15330-f_at	0.0021	0.000632	-5.58	-1.28785	-0.640319	PIAS4	protein inhibitor of activated STAT, 4	0.641571
axo02420-f_at	0.000203	3.59e-05	-8.6	1.89209	-0.64001	PPM1B	protein phosphatase 1B isoform 3	0.641709
axo17535-f_at	4.51e-05	5.27e-06	-11.3	4.02623	-0.639168	NUP107	nucleoporin 107kDa	0.642083
axo10048-f_at	0.0318	0.0152	-3.12	-4.73246	-0.639148	DSP	desmoplakin isoform I	0.642092
axo10474-r_at	9.53e-05	1.38e-05	-9.85	2.95666	-0.638958	TJP2	tight junction protein 2 (zona occludens 2) isoform 1	0.642177
axo13289-r_at	6.72e-05	8.8e-06	-10.5	3.45545	-0.638935	ZNF214	zinc finger protein 214	0.642187
axo18905-r_at	0.000129	2.04e-05	-9.32	2.52111	-0.638788	MAK10	corneal wound healing-related protein	0.642252
axo09689-r_at	0.000241	4.46e-05	-8.33	1.64889	-0.638641	UBA3	ubiquitin-activating enzyme 3 isoform 1	0.642318
axo21521-f_at	0.000118	1.81e-05	-9.48	2.65015	-0.637823	GNPNAT1	glucosamine-phosphate N-acetyltransferase 1	0.642682
axo01991-r_at	4.15e-05	4.71e-06	-11.4	4.1511	-0.63749	CAMK2D	calcium/calmodulin-dependent protein kinase II delta isoform 2	0.64283
axo01001-f_at	0.000682	0.000162	-6.89	0.218115	-0.636918	GTSF1	gametocyte specific factor 1	0.643085
axo12725-r_at	1.85e-05	1.57e-06	-13.3	5.36932	-0.63616	RNF112	ring finger protein 112	0.643423
axo18304-r_at	0.000131	2.08e-05	-9.29	2.49724	-0.635985	XPNPEP3	X-prolyl aminopeptidase (aminopeptidase P) 3, putative	0.643501
axo13775-r_at	1.97e-05	1.73e-06	-13.1	5.26153	-0.635754	PKP4	plakophilin 4 isoform b	0.643604
axo13709-f_at	0.00107	0.000283	-6.33	-0.401509	-0.635537	SACS	sacsin	0.643701
axo03528-f_at	0.00174	0.000502	-5.79	-1.03461	-0.635363	MBNL2	muscleblind-like 2 isoform 3	0.643779
axo10572-f_at	2.8e-05	2.75e-06	-12.3	4.74955	-0.635281	ACTN4	actinin, alpha 4	0.643816
axo20609-f_s_at	3.05e-05	3.07e-06	-12.1	4.62621	-0.635147	RBMX	RNA binding motif protein, X-linked	0.643875
axo08541-r_at	7.31e-05	9.86e-06	-10.3	3.32905	-0.634915	PSMD7	proteasome 26S non-ATPase subunit 7	0.643979
axo03204-f_at	0.000831	0.000206	-6.64	-0.050158	-0.633779	TH1L	TH1-like protein	0.644486
axo01582-f_at	0.00515	0.00182	-4.68	-2.44591	-0.633516	SPRED1	sprouty-related protein 1 with EVH-1 domain	0.644604
axo07247-r_at	8.1e-05	1.12e-05	-10.1	3.18732	-0.633473	EMP2	epithelial membrane protein 2	0.644623
axo15152-r_at	1.65e-05	1.35e-06	-13.6	5.53807	-0.633042	POLDIP2	DNA polymerase delta interacting protein 2	0.644815
axo12118-r_at	3.79e-05	4.16e-06	-11.7	4.29015	-0.632985	POLR3C	polymerase (RNA) III (DNA directed) polypeptide C (62kD)	0.644841
axo21448-f_at	1.91e-05	1.65e-06	-13.2	5.31797	-0.632821	TPM3	tropomyosin 3 isoform 2	0.644914
axo17562-r_at	9.46e-05	1.36e-05	-9.87	2.97039	-0.632553	DOLPP1	dolichyl pyrophosphate phosphatase 1 isoform a	0.645034
axo09380-r_at	1.85e-05	1.57e-06	-13.3	5.36994	-0.632465	YARS	tyrosyl-tRNA synthetase	0.645073
axo06108-f_at	0.00307	0.000986	-5.19	-1.77659	-0.631664	RTL1	retrotransposon-like 1	0.645431
axo07027-r_at	2.23e-05	2.04e-06	-12.8	5.08006	-0.630923	CAV2	caveolin 2 isoform a and b	0.645763
axo11684-r_at	0.00236	0.000722	-5.46	-1.43386	-0.630766	CITED2	Cbp/p300-interacting transactivator, with Glu/Asp-rich carboxy-terminal domain, 2	0.645834
axo20884-f_s_at	4.07e-05	4.59e-06	-11.5	4.18079	-0.63074	MFAP1	microfibrillar-associated protein 1	0.645845
axo10674-r_at	0.000235	4.32e-05	-8.37	1.68429	-0.630607	NDUFS1	NADH dehydrogenase (ubiquinone) Fe-S protein 1, 75kDa precursor	0.645904
axo02322-r_at	2.04e-05	1.8e-06	-13.1	5.2172	-0.630553	ADRM1	adhesion regulating molecule 1 precursor	0.645929
axo07731-f_at	3.37e-05	3.54e-06	-11.9	4.46937	-0.630091	DLAT	dihydrolipoamide S-acetyltransferase	0.646136
axo04185-f_at	0.00714	0.00266	-4.38	-2.86075	-0.629911	TCERG1	transcription elongation regulator 1 isoform 2	0.646216
axo14388-f_at	5.58e-05	6.91e-06	-10.9	3.72451	-0.629375		RNA binding motif protein 34	0.646456
axo18863-f_at	0.000506	0.000113	-7.28	0.620907	-0.62932	SFRS14	splicing factor, arginine/serine-rich 14	0.646481
axo11745-f_s_at	8.8e-05	1.24e-05	-10	3.07532	-0.629245	CAPZA1	F-actin capping protein alpha-1 subunit	0.646515
axo01364-f_at	0.000209	3.74e-05	-8.55	1.84677	-0.628914	TRMT11	tRNA guanosine-2'-O-methyltransferase TRM11	0.646663
axo15817-f_at	0.000128	2.01e-05	-9.34	2.5365	-0.628685	ZC3HC1	zinc finger, C3HC type 1	0.646765
axo08379-f_at	0.000901	0.000229	-6.54	-0.166332	-0.628626	PFKL	liver phosphofructokinase	0.646792
axo18882-f_at	0.0145	0.00608	-3.76	-3.75496	-0.628416	PLEKHF2	phafin 2	0.646886
axo13834-r_at	5.54e-05	6.85e-06	-10.9	3.73391	-0.628248	SERHL2	serine hydrolase-like 2	0.646962
axo08701-f_at	1.47e-05	1.16e-06	-13.9	5.70727	-0.628232	RPA1	replication protein A1, 70kDa	0.646969
axo02699-f_at	0.0033	0.00107	-5.12	-1.87079	-0.628219	USP12	ubiquitin-specific protease 12-like 1	0.646975
axo09573-f_at	3.38e-05	3.57e-06	-11.9	4.4602	-0.628031	GMPS	guanine monophosphate synthetase	0.647059
axo01494-f_at	0.000178	3.06e-05	-8.8	2.06904	-0.627952	METTL6	methyltransferase like 6	0.647094
axo04255-r_at	0.00177	0.000513	-5.77	-1.05807	-0.627849	MLH1	MutL protein homolog 1	0.64714
axo18332-r_at	7.76e-05	1.06e-05	-10.2	3.24433	-0.627841	SAMSN1	SAM domain, SH3 domain and nuclear localization signals, 1	0.647144
axo04332-f_at	0.000287	5.56e-05	-8.07	1.40397	-0.627523	NF1	neurofibromin isoform 1	0.647287
axo13769-r_at	0.000382	8.01e-05	-7.65	0.998555	-0.62752	TUBGCP4	tubulin, gamma complex associated protein 4	0.647288
axo15465-f_at	2.5e-05	2.36e-06	-12.6	4.91996	-0.627484	EXOSC3	exosome component 3 isoform 1	0.647304
axo16296-f_at	5.56e-05	6.88e-06	-10.9	3.72993	-0.627364	EXD3	exonuclease 3'-5' domain containing 3	0.647358
axo10221-f_at	0.00286	0.000908	-5.26	-1.68664	-0.627331	YBX1	nuclease sensitive element binding protein 1	0.647373
axo15740-r_at	6.13e-05	7.79e-06	-10.7	3.59082	-0.627052	CENPF	centromere protein F	0.647498
axo13683-f_at	0.0964	0.0557	-2.26	-6.06691	-0.626954	ZNF318	zinc finger protein 318	0.647542
axo00173-f_at	3.14e-05	3.19e-06	-12.1	4.58321	-0.62695	PLEKHG4B	pleckstrin homology domain containing, family G (with RhoGef domain) member 4B	0.647544
axo12218-f_at	0.0544	0.0285	-2.7	-5.38702	-0.626828	AVIL	advillin	0.647599
axo16226-f_at	2.65e-05	2.55e-06	-12.5	4.83177	-0.626545	RETSAT	all-trans-13,14-dihydroretinol saturase	0.647726
axo18894-f_at	0.000169	2.84e-05	-8.89	2.15031	-0.626115	FASTKD1	FAST kinase domains 1	0.647919
axo19083-f_at	0.00198	0.000589	-5.64	-1.20964	-0.626112		SET domain containing 6	0.64792
axo15981-f_at	0.000145	2.34e-05	-9.14	2.36527	-0.626111	CHRAC1	chromatin accessibility complex 1	0.647921
axo00415-f_at	1.48e-05	1.18e-06	-13.9	5.69143	-0.625527	IFITM5	interferon induced transmembrane protein 5	0.648183
axo19229-f_at	0.000649	0.000152	-6.96	0.288727	-0.625359	MUS81	MUS81 endonuclease homolog	0.648259
axo07743-r_at	0.00183	0.000531	-5.74	-1.09591	-0.625233	ADH1B	class I alcohol dehydrogenase, beta subunit	0.648315
axo17789-f_at	7.45e-05	1.01e-05	-10.3	3.30149	-0.624866	WDR48	WD repeat domain 48	0.64848
axo02955-f_at	0.000956	0.000246	-6.47	-0.245565	-0.624796	ZMYM2	zinc finger protein 198	0.648512
axo16054-f_at	0.000699	0.000167	-6.86	0.183914	-0.624698	KLHDC4	kelch domain containing 4	0.648555
axo06013-r_at	0.000962	0.000248	-6.46	-0.255432	-0.62465	ZNF213	zinc finger protein 213	0.648577
axo17549-r_at	4.69e-05	5.56e-06	-11.2	3.96678	-0.624638	DDX24	DEAD (Asp-Glu-Ala-Asp) box polypeptide 24	0.648583
axo07001-f_at	0.000549	0.000124	-7.17	0.510892	-0.624301	BMP2	bone morphogenetic protein 2 preproprotein	0.648734
axo12199-f_s_at	6.39e-05	8.21e-06	-10.6	3.53291	-0.623831	KHDRBS1	KH domain containing, RNA binding, signal transduction associated 1	0.648945
axo19468-r_at	0.00155	0.000438	-5.91	-0.88214	-0.623635	ITM2C	integral membrane protein 2C isoform 1	0.649033
axo07337-r_at	0.000553	0.000125	-7.16	0.500724	-0.623479	GTF2B	general transcription factor IIB	0.649104
axo13811-f_at	0.000285	5.52e-05	-8.08	1.41236	-0.623372	APEX2	apurinic/apyrimidinic endonuclease 2	0.649152
axo01235-r_s_at	4.49e-05	5.24e-06	-11.3	4.03206	-0.622928	TRIM11	tripartite motif-containing 11	0.649352
axo18699-f_at	0.00513	0.00181	-4.69	-2.44197	-0.622409	PRRG4	proline rich Gla (G-carboxyglutamic acid) 4 (transmembrane)	0.649585
axo12473-f_at	0.00203	0.000605	-5.62	-1.2401	-0.622029	CLP1	ATP/GTP-binding protein isoform 1	0.649756
axo12289-f_at	4.3e-05	4.93e-06	-11.4	4.10123	-0.621993	STARD10	START domain containing 10	0.649773
axo13965-r_at	0.000597	0.000137	-7.06	0.400292	-0.621561	PHF14	PHD finger protein 14 isoform 2	0.649967
axo13089-r_at	0.000223	4.04e-05	-8.45	1.76	-0.621479	G3BP2	Ras-GTPase activating protein SH3 domain-binding protein 2 isoform a	0.650004
axo11637-f_at	0.00118	0.000318	-6.22	-0.528379	-0.62142	EXO1	exonuclease 1 isoform b	0.650031
axo10568-r_at	0.000183	3.16e-05	-8.76	2.03246	-0.621387	WTAP	Wilms' tumour 1-associating protein isoform 1	0.650045
axo08960-f_at	0.00345	0.00114	-5.07	-1.93112	-0.62131	TGFB2	transforming growth factor, beta 2 isoform 2	0.650081
axo01403-f_at	4.39e-05	5.08e-06	-11.3	4.06634	-0.620965	RPUSD2	RNA pseudouridylate synthase domain containing 2	0.650236
axo19778-f_at	0.000135	2.14e-05	-9.26	2.46421	-0.620736	FAM175B	hypothetical protein LOC23172	0.650339
axo06411-f_at	0.000125	1.96e-05	-9.38	2.56589	-0.619211	CMKLR1	chemokine-like receptor 1 isoform a	0.651027
axo14546-r_at	0.000121	1.88e-05	-9.43	2.60934	-0.618476	MRPS27	mitochondrial ribosomal protein S27	0.651359
axo07417-f_at	1.74e-05	1.45e-06	-13.5	5.45908	-0.61816	PARP1	poly (ADP-ribose) polymerase family, member 1	0.651502
axo07093-f_at	0.000442	9.56e-05	-7.45	0.801834	-0.618104	KLF6	Kruppel-like factor 6	0.651527
axo03833-f_at	0.000558	0.000127	-7.15	0.490102	-0.618022	LOC100131068	PREDICTED: hypothetical protein	0.651564
axo09408-f_at	0.00122	0.000331	-6.18	-0.572797	-0.617927	PPAP2C	phosphatidic acid phosphatase type 2C isoform 1	0.651606
axo15561-r_at	9.45e-05	1.36e-05	-9.88	2.9738	-0.617506	NSFL1C	p47 protein isoform a	0.651797
axo04324-r_at	4.62e-05	5.44e-06	-11.2	3.99108	-0.617456	GEMIN8	gem (nuclear organelle) associated protein 8	0.651819
axo02757-f_at	0.00234	0.000715	-5.47	-1.42397	-0.617295	BAZ1A	bromodomain adjacent to zinc finger domain, 1A isoform b	0.651892
axo07141-r_at	9.97e-05	1.46e-05	-9.77	2.89016	-0.61714	DHX9	DEAH (Asp-Glu-Ala-His) box polypeptide 9	0.651962
axo00943-f_at	4.58e-05	5.37e-06	-11.2	4.00584	-0.617	MTFMT	mitochondrial methionyl-tRNA formyltransferase precursor	0.652025
axo12262-f_at	4.89e-05	5.86e-06	-11.1	3.90837	-0.616986	CAPN9	calpain 9 isoform 1	0.652032
axo12903-f_at	2.08e-05	1.86e-06	-13	5.1861	-0.616686	NCBP2	nuclear cap binding protein subunit 2, 20kDa isoform 1	0.652167
axo04909-r_at	0.00015	2.45e-05	-9.08	2.31772	-0.616165	GPR34	G protein-coupled receptor 34	0.652403
axo14139-f_at	2.84e-05	2.81e-06	-12.3	4.7238	-0.615647	PSMD6	proteasome (prosome, macropain) 26S subunit, non-ATPase, 6	0.652637
axo07603-f_at	0.000135	2.14e-05	-9.26	2.46628	-0.615581	CDK7	cyclin-dependent kinase 7	0.652667
axo03849-f_at	0.000793	0.000194	-6.7	0.016033	-0.615523		PREDICTED: hypothetical protein	0.652693
axo06474-f_at	3.09e-05	3.12e-06	-12.1	4.60785	-0.615476	EFTUD2	elongation factor Tu GTP binding domain containing 2 isoform b	0.652714
axo18984-r_at	4.03e-05	4.53e-06	-11.5	4.19384	-0.614759	C15orf29	hypothetical protein LOC79768	0.653039
axo00341-f_s_at	1.52e-05	1.21e-06	-13.8	5.65892	-0.614604	TUBA3D	tubulin, alpha 3d	0.653109
axo16126-f_at	2.65e-05	2.55e-06	-12.5	4.83323	-0.614479	FTSJ3	FtsJ homolog 3	0.653166
axo17178-f_at	7.26e-05	9.75e-06	-10.3	3.34193	-0.614444	ZDHHC13	zinc finger, DHHC domain containing 13 isoform 1	0.653182
axo01077-f_at	0.000113	1.73e-05	-9.54	2.70562	-0.613877	C1orf58	Bro1-domain-containing protein	0.653438
axo01622-f_at	0.0124	0.00509	-3.89	-3.5631	-0.613608	LLGL2	lethal giant larvae homolog 2 isoform c	0.65356
axo02266-r_at	0.00246	0.000757	-5.42	-1.48603	-0.613594	CLCN3	chloride channel 3 isoform e	0.653566
axo20130-f_at	0.000246	4.57e-05	-8.3	1.62163	-0.61309	SH3KBP1	SH3-domain kinase binding protein 1 isoform b	0.653795
axo05214-f_at	1.52e-05	1.22e-06	-13.8	5.6541	-0.612957	ELOVL7	elongation of very long chain fatty acids-like 7	0.653855
axo08491-f_at	1.71e-05	1.42e-06	-13.5	5.48197	-0.612822	MAPK13	mitogen-activated protein kinase 13	0.653916
axo01863-r_at	0.00127	0.000347	-6.13	-0.625084	-0.612522	PANK2	pantothenate kinase 2 isoform 1 preproprotein	0.654052
axo12693-f_at	3.99e-05	4.47e-06	-11.5	4.20875	-0.612168	TFDP1	transcription factor Dp-1	0.654213
axo12893-r_s_at	0.0159	0.00681	-3.68	-3.87621	-0.612146	HSP90AB1	heat shock 90kDa protein 1, beta	0.654223
axo05696-r_at	0.000114	1.75e-05	-9.53	2.68994	-0.61195	C13orf31	hypothetical protein LOC144811	0.654312
axo15367-f_at	5.45e-05	6.71e-06	-10.9	3.75714	-0.611902	PIGT	phosphatidylinositol glycan anchor biosynthesis, class T precursor	0.654334
axo01067-r_at	0.000951	0.000245	-6.47	-0.239481	-0.611439	DHRS13	dehydrogenase/reductase (SDR family) member 13	0.654544
axo16348-f_at	6.91e-05	9.14e-06	-10.4	3.41337	-0.611376	ASB6	ankyrin repeat and SOCS box-containing 6 isoform 1	0.654572
axo12544-f_at	0.00144	0.000401	-6	-0.785012	-0.610972	MYO9A	myosin IXA	0.654755
axo02001-f_at	2.31e-05	2.14e-06	-12.8	5.02654	-0.61086	SPAG1	sperm associated antigen 1	0.654806
axo00941-f_at	0.000455	9.91e-05	-7.41	0.762004	-0.610127	FGD4	FYVE, RhoGEF and PH domain containing 4	0.655139
axo11330-f_at	0.0113	0.00456	-3.98	-3.44399	-0.610018	RAD50	RAD50 homolog isoform 1	0.655188
axo09578-f_at	0.00016	2.66e-05	-8.97	2.2235	-0.60996	GGH	gamma-glutamyl hydrolase precursor	0.655215
axo18745-f_at	0.00015	2.45e-05	-9.08	2.31511	-0.609838	NOL12	nucleolar protein 12	0.65527
axo12208-r_at	0.000391	8.24e-05	-7.62	0.967403	-0.609741	FARS2	phenylalanyl-tRNA synthetase 2 precursor	0.655314
axo07616-f_at	2.67e-05	2.58e-06	-12.4	4.81849	-0.609454	CTSC	cathepsin C isoform a preproprotein	0.655445
axo04236-r_at	0.000183	3.16e-05	-8.76	2.0329	-0.609037	YARS2	tyrosyl-tRNA synthetase 2, mitochondrial	0.655634
axo05285-f_at	0.000291	5.66e-05	-8.05	1.38502	-0.608963	C6orf136	hypothetical protein LOC221545 isoform 1	0.655668
axo17987-f_at	2.75e-05	2.69e-06	-12.4	4.77234	-0.608853	HIST1H2AG	histone cluster 1, H2ag	0.655718
axo02706-f_at	4.55e-05	5.32e-06	-11.3	4.01468	-0.608675	FAM55B	hypothetical protein LOC120406	0.655799
axo18935-f_at	0.000317	6.31e-05	-7.92	1.26347	-0.608521	CCDC51	coiled-coil domain containing 51	0.655869
axo06808-f_at	4.32e-05	4.97e-06	-11.4	4.0915	-0.60821	LDLR	low density lipoprotein receptor precursor	0.65601
axo21377-f_s_at	9.01e-05	1.28e-05	-9.96	3.04048	-0.608167	KRT4	keratin 4	0.65603
axo10134-r_at	0.000432	9.3e-05	-7.48	0.83299	-0.608156	GPS2	G protein pathway suppressor 2	0.656035
axo05977-f_at	0.00167	0.000479	-5.83	-0.981387	-0.607991	IL4R	interleukin 4 receptor alpha chain isoform a precursor	0.65611
axo02038-f_at	0.000113	1.73e-05	-9.54	2.70335	-0.607316	TRIM59	tripartite motif-containing 59	0.656417
axo08825-f_at	0.000176	2.99e-05	-8.83	2.0957	-0.607072	SNRPA1	small nuclear ribonucleoprotein polypeptide A'	0.656528
axo17695-f_at	0.00136	0.000376	-6.06	-0.715472	-0.60655	XPO5	exportin 5	0.656765
axo19909-f_at	0.0001	1.47e-05	-9.76	2.88143	-0.606459	ELOF1	elongation factor 1 homolog (ELF1, S. cerevisiae)	0.656807
axo02444-f_at	0.000632	0.000147	-6.99	0.32652	-0.606317	TUBB	tubulin, beta	0.656872
axo20982-f_s_at	2.87e-05	2.85e-06	-12.3	4.71096	-0.606293	NONO	non-POU domain containing, octamer-binding isoform 1	0.656882
axo16344-r_at	0.000818	0.000202	-6.66	-0.027337	-0.606235	CPSF3L	cleavage and polyadenylation specific factor 3-like	0.656909
axo20244-r_at	3.4e-05	3.59e-06	-11.9	4.4517	-0.605859	BAD	BCL2-associated agonist of cell death	0.65708
axo18487-r_at	9.8e-05	1.43e-05	-9.8	2.91553	-0.605657	ELOVL4	elongation of very long chain fatty acids-like 4	0.657172
axo15493-r_at	0.000526	0.000118	-7.22	0.567284	-0.605578	GOLT1B	golgi transport 1 homolog B	0.657208
axo00887-r_at	0.00121	0.000326	-6.19	-0.556446	-0.605086	MAPK14	mitogen-activated protein kinase 14 isoform 3	0.657432
axo19003-r_at	0.000606	0.00014	-7.05	0.382227	-0.605085	FBXO31	F-box protein 31	0.657433
axo02104-f_at	5.97e-05	7.52e-06	-10.7	3.63007	-0.605076	VKORC1L1	vitamin K epoxide reductase complex, subunit 1-like 1	0.657437
axo19622-f_at	0.000372	7.74e-05	-7.69	1.0373	-0.604244	RIOK1	RIO kinase 1 isoform 1	0.657816
axo19818-r_at	2.03e-05	1.8e-06	-13.1	5.22205	-0.603546	SGK196	protein kinase-like protein SgK196	0.658135
axo18087-r_at	7.28e-05	9.8e-06	-10.3	3.33586	-0.603428	MYL7	myosin light chain 2a	0.658188
axo03542-f_at	0.00258	0.000803	-5.37	-1.55075	-0.603267	SPRYD4	SPRY domain containing 4	0.658261
axo12057-f_at	0.000394	8.32e-05	-7.61	0.957054	-0.602676	RPP30	ribonuclease P/MRP 30kDa subunit isoform b	0.658531
axo19556-f_at	0.000178	3.05e-05	-8.8	2.07372	-0.602346	EPPK1	epiplakin 1	0.658682
axo14630-f_at	0.000563	0.000128	-7.14	0.480077	-0.602121	ZNF182	zinc finger protein 21 isoform 2	0.658785
axo04830-f_at	0.000303	5.96e-05	-7.99	1.32656	-0.601993	CUGBP2	CUG triplet repeat, RNA binding protein 2 isoform 4	0.658843
axo10949-f_at	2.01e-05	1.77e-06	-13.1	5.2405	-0.601987	GNL1	guanine nucleotide binding protein-like 1	0.658846
axo20813-f_at	0.000476	0.000105	-7.35	0.701386	-0.601963	FPGS	folylpolyglutamate synthase isoform a precursor	0.658857
axo00760-f_at	5.75e-05	7.15e-06	-10.8	3.68631	-0.601877	HPS1	Hermansky-Pudlak syndrome 1 protein isoform a	0.658896
axo06723-f_at	0.000188	3.26e-05	-8.72	1.99896	-0.601536	SLC1A5	solute carrier family 1 member 5 isoform 3	0.659052
axo14279-f_at	0.000301	5.91e-05	-8	1.33597	-0.601491	ANKRD6	ankyrin repeat domain 6	0.659072
axo02466-f_at	2e-05	1.76e-06	-13.1	5.24347	-0.601081	OTOP2	otopetrin 2	0.65926
axo17198-r_at	0.000189	3.28e-05	-8.71	1.9904	-0.600948	PUS7	pseudouridylate synthase 7 homolog	0.659321
axo07140-f_at	0.00506	0.00178	-4.7	-2.42368	-0.600835	DDX3X	DEAD/H (Asp-Glu-Ala-Asp/His) box polypeptide 3	0.659372
axo10378-f_at	0.00113	0.000301	-6.27	-0.467341	-0.600766	PCSK7	proprotein convertase subtilisin/kexin type 7 preproprotein	0.659404
axo19894-r_at	5.94e-05	7.47e-06	-10.7	3.63792	-0.600365	LSMD1	LSM domain containing 1	0.659587
axo06197-r_at	0.00215	0.000647	-5.56	-1.31378	-0.600105	NOTCH3	Notch homolog 3	0.659706
axo03779-f_at	0.00324	0.00105	-5.14	-1.84832	-0.600062	hCG_1773238	PREDICTED: similar to hCG1773238	0.659725
axo02813-f_at	0.00111	0.000294	-6.29	-0.4438	-0.600055	HEATR3	HEAT repeat containing 3	0.659729
axo11901-f_at	0.00257	0.000798	-5.37	-1.54438	-0.599946	RRAS	related RAS viral (r-ras) oncogene homolog	0.659779
axo11672-r_at	6.56e-05	8.5e-06	-10.5	3.4944	-0.599306	SMYD5	SMYD family member 5	0.660072
axo16195-f_at	0.000213	3.83e-05	-8.52	1.81947	-0.598537	PAQR5	progestin and adipoQ receptor family member V	0.660423
axo19414-r_at	3.51e-05	3.79e-06	-11.8	4.39389	-0.598489	HM13	minor histocompatibility antigen 13 isoform 1	0.660445
axo12614-f_at	0.000663	0.000156	-6.93	0.258622	-0.598232	POLS	DNA polymerase sigma	0.660563
axo01424-f_at	0.000497	0.00011	-7.3	0.646101	-0.598223	NCAPH2	kleisin beta isoform 2	0.660567
axo14494-f_at	0.000137	2.18e-05	-9.23	2.44386	-0.598178	PEG10	paternally expressed 10 isoform RF1/2	0.660588
axo01544-f_at	0.00216	0.000651	-5.55	-1.32015	-0.597932	TMEM56	transmembrane protein 56	0.6607
axo15768-f_at	6.8e-05	8.94e-06	-10.5	3.43773	-0.597635	C15orf63	Huntingtin interacting protein K	0.660836
axo02357-f_at	0.00013	2.05e-05	-9.31	2.51379	-0.597519	ANKRD43	ankyrin repeat domain 43	0.66089
axo17634-f_at	0.000155	2.55e-05	-9.03	2.27344	-0.596728	PPM1H	protein phosphatase 1H (PP2C domain containing)	0.661252
axo05418-f_at	0.00106	0.00028	-6.34	-0.387235	-0.596656	KIAA1310	hypothetical protein LOC55683 isoform a	0.661285
axo00873-r_at	0.00258	0.000802	-5.37	-1.55024	-0.596566	MAPK1	mitogen-activated protein kinase 1	0.661326
axo18546-f_at	0.00165	0.000469	-5.85	-0.959231	-0.596505	OSBPL11	oxysterol binding protein-like 11	0.661354
axo12307-f_at	0.000174	2.96e-05	-8.84	2.10585	-0.596431	PGRMC1	progesterone receptor membrane component 1	0.661388
axo18981-f_at	0.00026	4.91e-05	-8.22	1.5437	-0.596387	ELMO3	engulfment and cell motility 3	0.661408
axo02555-f_at	0.0016	0.000455	-5.88	-0.926325	-0.595984	SERINC2	tumor differentially expressed 2-like	0.661593
axo18945-f_at	0.000262	4.97e-05	-8.2	1.53003	-0.59594	ANKHD1	ankyrin repeat and KH domain containing 1 isoform 3	0.661613
axo12647-f_at	0.000114	1.73e-05	-9.54	2.70192	-0.595368	KRR1	HIV-1 rev binding protein 2	0.661875
axo01418-f_at	9.73e-05	1.42e-05	-9.81	2.92505	-0.594864	ARRDC1	arrestin domain containing 1	0.662107
axo16432-f_at	5.12e-05	6.2e-06	-11	3.84478	-0.594452	PTCD3	pentatricopeptide repeat domain 3	0.662296
axo16955-r_at	0.00071	0.00017	-6.84	0.163164	-0.594383	ASAP1	development and differentiation enhancing factor 1	0.662328
axo01702-r_at	0.000213	3.82e-05	-8.52	1.82246	-0.593622	WTAP	Wilms' tumour 1-associating protein isoform 2	0.662677
axo15231-r_at	0.000108	1.61e-05	-9.64	2.78004	-0.59355	CPAMD8	C3 and PZP-like, alpha-2-macroglobulin domain containing 8	0.66271
axo03617-f_at	0.000446	9.67e-05	-7.44	0.789488	-0.593241		5-hydroxytryptamine (serotonin) receptor 3A isoform a precursor	0.662852
axo13069-f_at	0.000116	1.78e-05	-9.5	2.67189	-0.593141	HYAL4	hyaluronoglucosaminidase 4	0.662898
axo11295-f_at	3.88e-05	4.31e-06	-11.6	4.24861	-0.592689	DNM1L	dynamin 1-like isoform 3	0.663106
axo13076-f_at	0.00489	0.00171	-4.73	-2.38027	-0.592367	TLK1	tousled-like kinase 1 isoform 1	0.663254
axo16403-f_at	9.57e-05	1.39e-05	-9.84	2.94877	-0.5923	NPLOC4	nuclear protein localization 4	0.663285
axo10091-r_at	0.000363	7.5e-05	-7.72	1.07187	-0.592142	ETFDH	electron-transferring-flavoprotein dehydrogenase precursor	0.663357
axo07605-f_at	0.0033	0.00108	-5.12	-1.87262	-0.592118	CDO1	cysteine dioxygenase	0.663369
axo17999-f_at	3.48e-05	3.71e-06	-11.8	4.41645	-0.591121	NMT1	N-myristoyltransferase 1	0.663827
axo10493-f_at	0.00197	0.000584	-5.65	-1.20121	-0.59061	NCR2	natural cytotoxicity triggering receptor 2	0.664062
axo21172-f_at	0.00118	0.000318	-6.22	-0.528125	-0.590594	NLE1	Notchless gene homolog isoform a	0.664069
axo07380-f_at	0.000101	1.5e-05	-9.74	2.86564	-0.589387	IL13RA1	interleukin 13 receptor, alpha 1 precursor	0.664625
axo20777-f_at	7.08e-05	9.46e-06	-10.4	3.37519	-0.589191	HNRNPC	heterogeneous nuclear ribonucleoprotein C isoform b	0.664715
axo10567-r_at	0.000967	0.00025	-6.45	-0.262318	-0.589118	WTAP	Wilms' tumour 1-associating protein isoform 1	0.664749
axo10372-f_at	0.000442	9.57e-05	-7.45	0.801128	-0.589064	HGS	hepatocyte growth factor-regulated tyrosine kinase substrate	0.664774
axo00388-f_at	0.000332	6.68e-05	-7.86	1.20038	-0.589062	ACY3	aspartoacylase (aminocyclase) 3	0.664775
axo18373-f_at	0.00261	0.000816	-5.35	-1.56926	-0.588962	NCAPG	chromosome condensation protein G	0.664821
axo15687-f_at	6.8e-05	8.96e-06	-10.5	3.43591	-0.588804	TRAP1	TNF receptor-associated protein 1	0.664894
axo15080-f_at	0.000863	0.000216	-6.59	-0.104085	-0.588772	TMEM87A	transmembrane protein 87A isoform 1	0.664909
axo15163-f_at	3.37e-05	3.54e-06	-11.9	4.46825	-0.588492	C1orf77	hypothetical protein LOC26097	0.665038
axo11353-f_at	0.00634	0.00231	-4.49	-2.70866	-0.58842	EBI3	Epstein-Barr virus induced 3 precursor	0.665071
axo08706-f_at	0.000106	1.58e-05	-9.67	2.8067	-0.588026	MRPL12	mitochondrial ribosomal protein L12	0.665252
axo09070-f_at	7.12e-05	9.52e-06	-10.4	3.36807	-0.587124	UBE2D2	ubiquitin-conjugating enzyme E2D 2 isoform 1	0.665668
axo01543-f_at	2.26e-05	2.08e-06	-12.8	5.0604	-0.587066	TMEM56	transmembrane protein 56	0.665695
axo02453-r_at	0.000109	1.65e-05	-9.6	2.7544	-0.586685	SESTD1	SEC14 and spectrin domains 1	0.665871
axo16320-r_at	0.00111	0.000295	-6.29	-0.447421	-0.586622	TRNAU1AP	tRNA selenocysteine associated protein 1	0.6659
axo08000-f_at	0.0134	0.00556	-3.83	-3.65884	-0.586407	ITPR2	inositol 1,4,5-triphosphate receptor, type 2	0.665999
axo02278-r_at	0.000185	3.21e-05	-8.74	2.01532	-0.585758	PPP4R2	protein phosphatase 4, regulatory subunit 2	0.666299
axo10970-f_at	9.88e-05	1.44e-05	-9.79	2.90378	-0.585455	H3F3B	H3 histone, family 3B	0.666439
axo03212-f_at	0.00149	0.000417	-5.96	-0.830213	-0.5854	ARHGEF1	Rho guanine nucleotide exchange factor 1 isoform 1	0.666464
axo07671-f_at	7.38e-05	9.98e-06	-10.3	3.31555	-0.584911	CPA1	carboxypeptidase A1 precursor	0.66669
axo18712-r_at	7.78e-05	1.07e-05	-10.2	3.24091	-0.584752	DCTPP1	dCTP pyrophosphatase 1	0.666764
axo09651-r_at	0.000157	2.6e-05	-9.01	2.25149	-0.58463	FUBP3	far upstream element (FUSE) binding protein 3	0.666821
axo10357-r_at	8.3e-05	1.15e-05	-10.1	3.15323	-0.584607	PRPF4	PRP4 pre-mRNA processing factor 4 homolog	0.666831
axo12324-f_at	0.000136	2.17e-05	-9.24	2.45272	-0.584464	LYVE1	lymphatic vessel endothelial hyaluronan receptor 1	0.666897
axo09526-f_at	0.00028	5.42e-05	-8.1	1.43372	-0.584443	CDS2	phosphatidate cytidylyltransferase 2	0.666907
axo15917-f_at	4.32e-05	4.97e-06	-11.4	4.09116	-0.583965	MRPS30	mitochondrial ribosomal protein S30	0.667128
axo01714-f_at	0.00114	0.000305	-6.26	-0.483995	-0.583736	LRWD1	leucine-rich repeats and WD repeat domain containing 1	0.667234
axo01973-r_at	0.00024	4.42e-05	-8.34	1.65886	-0.583454	CBFA2T2	core-binding factor, runt domain, alpha subunit 2; translocated to, 2 isoform MTGR1c	0.667364
axo16459-f_at	0.00275	0.000867	-5.3	-1.63487	-0.582898	FAM83B	hypothetical protein LOC222584	0.667621
axo17080-f_at	2.44e-05	2.29e-06	-12.7	4.9543	-0.582851	NAT12	N-acetyltransferase 12	0.667643
axo11734-f_at	0.00103	0.000268	-6.38	-0.339554	-0.582705	PPIE	peptidylprolyl isomerase E isoform 1	0.667711
axo13394-f_at	5.83e-05	7.28e-06	-10.8	3.66626	-0.582403	PREB	prolactin regulatory element binding protein	0.66785
axo19058-f_at	0.00359	0.00119	-5.03	-1.98322	-0.582391	LPCAT1	acyltransferase like 2	0.667856
axo12912-f_at	6.66e-05	8.67e-06	-10.5	3.47229	-0.581897	TARDBP	TAR DNA binding protein	0.668085
axo09990-f_at	9.71e-05	1.42e-05	-9.82	2.92691	-0.581893	CDH1	cadherin 1, type 1 preproprotein	0.668087
axo14153-f_at	0.000313	6.2e-05	-7.94	1.28285	-0.581884	DDX46	DEAD (Asp-Glu-Ala-Asp) box polypeptide 46	0.668091
axo15513-f_at	0.000421	9e-05	-7.52	0.869415	-0.581777	GINS2	DNA replication complex GINS protein PSF2	0.66814
axo15728-f_at	7.3e-05	9.84e-06	-10.3	3.33175	-0.581772	SRRM2	splicing coactivator subunit SRm300	0.668143
axo08263-f_at	0.000127	1.98e-05	-9.36	2.551	-0.581716	NCBP1	nuclear cap binding protein subunit 1, 80kDa	0.668169
axo00160-f_at	0.000423	9.05e-05	-7.51	0.863095	-0.581162	LARP4	c-Mpl binding protein isoform a	0.668425
axo02574-f_at	2.51e-05	2.38e-06	-12.6	4.90998	-0.581154	EIF2B4	eukaryotic translation initiation factor 2B, subunit 4 delta isoform 2	0.668429
axo14097-f_at	0.00909	0.00354	-4.17	-3.17008	-0.581012	TSC22D2	TSC22 domain family, member 2	0.668495
axo05686-f_at	0.000294	5.73e-05	-8.04	1.37185	-0.580929	VGLL4	vestigial like 4 isoform a	0.668533
axo13978-f_at	0.000577	0.000132	-7.1	0.443512	-0.580627	KIAA0391	mitochondrial RNase P protein 3	0.668673
axo20334-f_at	0.000321	6.42e-05	-7.9	1.24426	-0.579976	XRCC6BP1	XRCC6 binding protein 1	0.668975
axo11128-f_at	0.00015	2.46e-05	-9.08	2.31095	-0.579628	C16orf42	hypothetical protein LOC115939	0.669136
axo19278-r_at	0.00296	0.000945	-5.23	-1.73031	-0.579488	SLC35F5	solute carrier family 35, member F5	0.669201
axo00474-r_at	0.000331	6.67e-05	-7.86	1.20289	-0.579321	RAB24	RAB24 gene product	0.669279
axo15466-f_at	0.00501	0.00176	-4.71	-2.41108	-0.579295	FAHD2A	fumarylacetoacetate hydrolase domain containing 2A	0.669291
axo03598-f_at	0.000511	0.000114	-7.26	0.605989	-0.57928	METTL10	methyltransferase like 10	0.669298
axo16535-f_at	0.00014	2.23e-05	-9.2	2.41924	-0.579121	HELLS	helicase, lymphoid-specific	0.669371
axo10712-f_at	5.46e-05	6.72e-06	-10.9	3.75599	-0.579046	PRKX	protein kinase, X-linked	0.669406
axo11862-f_at	0.00647	0.00237	-4.47	-2.73484	-0.578775	PPP5C	protein phosphatase 5, catalytic subunit	0.669532
axo13113-f_at	9.27e-05	1.33e-05	-9.91	2.99981	-0.578608	SHANK2	SH3 and multiple ankyrin repeat domains 2 isoform 1	0.66961
axo00078-f_at	0.000346	7.04e-05	-7.8	1.14275	-0.578402	SELI	selenoprotein I	0.669705
axo10521-f_at	0.000986	0.000255	-6.43	-0.286849	-0.578105	KIF23	kinesin family member 23 isoform 2	0.669843
axo13893-f_at	9.94e-05	1.46e-05	-9.78	2.89492	-0.578087	CYFIP1	cytoplasmic FMR1 interacting protein 1 isoform a	0.669852
axo06880-f_at	0.00223	0.000677	-5.52	-1.3637	-0.578058	RPAP3	RNA polymerase II associated protein 3 isoform 2	0.669865
axo02249-f_at	0.000108	1.62e-05	-9.63	2.77731	-0.578024	COX18	mitochondrial COX18	0.66988
axo16210-f_at	0.00133	0.000365	-6.08	-0.681584	-0.577957	EPS8L1	epidermal growth factor receptor pathway substrate 8-like protein 1 isoform b	0.669912
axo07216-f_at	0.000113	1.73e-05	-9.54	2.70538	-0.577327	EEF1G	eukaryotic translation elongation factor 1 gamma	0.670204
axo00526-f_at	0.000544	0.000123	-7.18	0.524115	-0.577273	MYOF	myoferlin isoform b	0.670229
axo10570-r_at	3.38e-05	3.56e-06	-11.9	4.4611	-0.5771	PDIA4	protein disulfide isomerase-associated 4	0.67031
axo20785-f_at	0.000122	1.9e-05	-9.41	2.59615	-0.577053	TRA2B	splicing factor, arginine/serine-rich 10	0.670332
axo11737-r_at	0.000306	6.06e-05	-7.97	1.30887	-0.577044	MAP3K7IP1	mitogen-activated protein kinase kinase kinase 7 interacting protein 1 isoform alpha	0.670336
axo05021-f_at	0.00888	0.00345	-4.19	-3.14169	-0.576131	BTBD9	BTB (POZ) domain containing 9 isoform a	0.67076
axo06739-f_at	0.00457	0.00158	-4.8	-2.29409	-0.576047	IKBKG	inhibitor of kappa light polypeptide gene enhancer in B-cells, kinase gamma isoform c	0.670799
axo19466-f_at	0.00677	0.0025	-4.43	-2.79367	-0.574687	ACSBG2	bubblegum related protein	0.671432
axo00931-r_at	0.000324	6.49e-05	-7.89	1.23207	-0.574641	TRUB1	TruB pseudouridine (psi) synthase homolog 1	0.671453
axo11553-f_at	9.95e-05	1.46e-05	-9.77	2.89269	-0.574339	MTHFD1	methylenetetrahydrofolate dehydrogenase 1	0.671594
axo12967-f_at	0.000379	7.92e-05	-7.66	1.01164	-0.574327	CHORDC1	cysteine and histidine-rich domain-containing protein 1 isoform a	0.671599
axo15810-f_at	4.86e-05	5.8e-06	-11.1	3.91905	-0.573645	C14orf129	chromosome 14 open reading frame 129	0.671917
axo04975-f_at	5.76e-05	7.17e-06	-10.8	3.68403	-0.573588	PUS7L	pseudouridylate synthase 7 homolog (S. cerevisiae)-like	0.671943
axo10280-f_at	0.00172	0.000496	-5.8	-1.02026	-0.573075	TTC4	tetratricopeptide repeat domain 4	0.672182
axo16933-f_at	6.52e-05	8.43e-06	-10.6	3.50291	-0.572943	2018-09-07	cell division cycle 10 isoform 2	0.672244
axo01967-f_x_at	0.000116	1.77e-05	-9.51	2.67688	-0.572922	TRIM39	tripartite motif-containing 39 isoform 2	0.672254
axo00281-f_at	0.00111	0.000295	-6.29	-0.447175	-0.572754	PEX16	peroxisomal biogenesis factor 16 isoform 2	0.672332
axo13629-r_at	0.000299	5.85e-05	-8.01	1.34797	-0.572149	TDRD7	tudor domain containing 7	0.672614
axo14238-f_at	0.000286	5.55e-05	-8.07	1.40718	-0.571883	DOLK	transmembrane protein 15	0.672738
axo08168-f_at	0.000113	1.72e-05	-9.55	2.70793	-0.571761	MGAT2	mannosyl (alpha-1,6-)-glycoprotein beta-1,2-N-acetylglucosaminyltransferase	0.672795
axo15867-f_at	0.000283	5.48e-05	-8.09	1.4215	-0.571482	TM7SF3	transmembrane 7 superfamily member 3	0.672925
axo01945-f_at	0.00321	0.00104	-5.14	-1.83677	-0.571214	USP48	ubiquitin specific protease 48 isoform b	0.67305
axo08532-f_at	8.8e-05	1.24e-05	-10	3.07587	-0.570933	PSMC5	proteasome 26S ATPase subunit 5	0.673181
axo16768-f_at	0.00284	0.000897	-5.27	-1.67271	-0.570908	TMEM19	transmembrane protein 19	0.673193
axo18993-r_at	0.00129	0.000354	-6.11	-0.64763	-0.570773	CCDC82	coiled-coil domain containing 82	0.673256
axo12442-f_at	0.000606	0.00014	-7.04	0.380278	-0.570676	CBX1	heterochromatin protein 1-beta	0.673301
axo18425-r_at	0.00151	0.000425	-5.94	-0.851299	-0.57038	TMEM168	transmembrane protein 168	0.67344
axo05799-f_at	0.102	0.0599	-2.21	-6.13891	-0.570291	MYO9B	myosin IXB isoform 2	0.673481
axo15474-f_at	5.52e-05	6.81e-06	-10.9	3.74023	-0.570168	RRP15	ribosomal RNA processing 15 homolog	0.673538
axo14469-r_at	0.000113	1.71e-05	-9.56	2.71474	-0.570147	RRP1B	ribosomal RNA processing 1 homolog B	0.673548
axo03630-f_at	2.95e-05	2.95e-06	-12.2	4.67018	-0.569914	CHCHD10	coiled-coil-helix-coiled-coil-helix domain containing 10	0.673657
axo18678-f_at	0.000693	0.000165	-6.87	0.197962	-0.569866	SCNM1	sodium channel modifier 1	0.67368
axo15317-f_at	2.46e-05	2.3e-06	-12.6	4.94547	-0.56965	UMOD	uromodulin precursor	0.67378
axo12668-f_at	6.61e-05	8.56e-06	-10.5	3.48606	-0.569624	TOR1A	torsin A	0.673792
axo18829-r_at	0.00312	0.00101	-5.17	-1.8007	-0.56962	C6orf211	hypothetical protein LOC79624	0.673794
axo02467-f_at	3.76e-05	4.12e-06	-11.7	4.2986	-0.569237	ZNF598	zinc finger protein 598	0.673973
axo03716-f_at	0.00146	0.000407	-5.98	-0.802254	-0.569185	LOC100129480	PREDICTED: similar to hCG2042446	0.673997
axo02950-f_at	0.000475	0.000104	-7.36	0.705115	-0.569111	SLC10A6	sodium-dependent organic anion transporter	0.674032
axo00018-f_at	0.000962	0.000248	-6.46	-0.255036	-0.568631	CENPL	centromere protein L isoform 2	0.674256
axo13762-f_at	0.00304	0.000976	-5.2	-1.76534	-0.568621	TJP3	tight junction protein 3	0.674261
axo14389-f_at	0.0128	0.00528	-3.87	-3.60271	-0.568457	KDM4B	jumonji domain containing 2B	0.674338
axo14365-f_at	0.000557	0.000126	-7.15	0.492369	-0.568079	SPEN	spen homolog, transcriptional regulator	0.674514
axo10082-f_at	0.00044	9.51e-05	-7.46	0.807962	-0.567973	EPRS	glutamyl-prolyl tRNA synthetase	0.674564
axo08530-f_at	3.21e-05	3.31e-06	-12	4.54193	-0.567774	PSMC5	proteasome 26S ATPase subunit 5	0.674657
axo19860-f_at	0.000118	1.82e-05	-9.48	2.64816	-0.567731	POLDIP3	DNA polymerase delta interacting protein 3 isoform 1	0.674677
axo21491-f_s_at	2.51e-05	2.37e-06	-12.6	4.91585	-0.56762	TRIM69	tripartite motif-containing 69 isoform a	0.674729
axo20265-f_at	0.0001	1.47e-05	-9.76	2.88253	-0.567231	HIAT1	hippocampus abundant transcript 1	0.674911
axo06160-r_at	0.00397	0.00134	-4.93	-2.1132	-0.567188	ZDHHC3	zinc finger, DHHC-type containing 3 isoform 1	0.674931
axo10037-f_at	2.56e-05	2.43e-06	-12.5	4.88445	-0.566845	DDX6	DEAD (Asp-Glu-Ala-Asp) box polypeptide 6	0.675092
axo04943-r_at	0.00262	0.00082	-5.35	-1.57364	-0.566803	DDX17	DEAD box polypeptide 17 isoform 3	0.675111
axo10895-r_at	0.000866	0.000218	-6.59	-0.10935	-0.566774	ELK3	ELK3 protein	0.675125
axo18476-f_at	0.0019	0.000559	-5.69	-1.15279	-0.566621	ANAPC1	anaphase promoting complex subunit 1	0.675196
axo03627-r_at	0.00143	0.000398	-6	-0.777117	-0.566256	STAT3	signal transducer and activator of transcription 3 isoform 3	0.675367
axo12409-f_at	0.0129	0.00532	-3.86	-3.61001	-0.566179	QKI	quaking homolog, KH domain RNA binding isoform HQK-5	0.675403
axo17468-f_at	0.00827	0.00317	-4.25	-3.05172	-0.565533	C16orf62	hypothetical protein LOC57020	0.675706
axo02256-f_at	0.00827	0.00317	-4.25	-3.04995	-0.565507	WIPI2	WD repeat domain, phosphoinositide interacting 2 isoform d	0.675718
axo10726-f_at	5.4e-05	6.64e-06	-10.9	3.76989	-0.565498	RBBP5	retinoblastoma binding protein 5	0.675722
axo17981-f_at	0.000737	0.000178	-6.79	0.114893	-0.565339	HIST1H2BJ	histone cluster 1, H2bj	0.675797
axo14355-f_at	4.7e-05	5.58e-06	-11.2	3.96336	-0.56516	SPEN	spen homolog, transcriptional regulator	0.67588
axo00889-f_at	0.000467	0.000102	-7.38	0.728437	-0.564806	UNQ1887	signal peptide peptidase 3	0.676046
axo19408-f_at	0.00103	0.00027	-6.37	-0.348414	-0.564756	PTDSS2	phosphatidylserine synthase 2	0.67607
axo01111-f_at	0.00421	0.00143	-4.88	-2.18595	-0.564478	RNF145	ring finger protein 145	0.6762
axo18080-f_at	0.000124	1.94e-05	-9.39	2.57863	-0.564411	RPRD1B	Regulation of nuclear pre-mRNA domain containing 1B	0.676231
axo16974-r_at	3.63e-05	3.93e-06	-11.7	4.35146	-0.564403	LRRC59	leucine rich repeat containing 59	0.676235
axo17395-f_at	0.000439	9.47e-05	-7.46	0.812718	-0.564221	ENY2	enhancer of yellow 2 homolog	0.676321
axo06402-f_at	0.000198	3.47e-05	-8.64	1.92843	-0.56421	GTF2H1	general transcription factor IIH, polypeptide 1, 62kDa	0.676326
axo13364-r_at	2.87e-05	2.85e-06	-12.3	4.70992	-0.564161	TIMM22	translocase of inner mitochondrial membrane 22 homolog	0.676349
axo02808-f_at	0.00454	0.00157	-4.8	-2.28597	-0.564156	TRNT1	tRNA nucleotidyl transferase, CCA-adding, 1	0.676351
axo15204-f_at	0.000428	9.17e-05	-7.5	0.848503	-0.563503	NOC2L	nucleolar complex associated 2 homolog	0.676657
axo15736-f_at	0.000627	0.000146	-7	0.33598	-0.563424	RAPGEF6	PDZ domain-containing guanine nucleotide exchange factor I	0.676694
axo21091-f_at	0.00135	0.000373	-6.06	-0.706312	-0.563347	SERBP1	SERPINE1 mRNA binding protein 1 isoform 1	0.676731
axo17865-f_at	6.69e-05	8.75e-06	-10.5	3.46151	-0.563339	FXR1	fragile X mental retardation-related protein 1 isoform b	0.676734
axo07768-f_at	3.69e-05	4.02e-06	-11.7	4.32596	-0.56252	EIF5	eukaryotic translation initiation factor 5	0.677119
axo00155-f_at	0.000254	4.79e-05	-8.25	1.5709	-0.562316	VPS26B	vacuolar protein sorting 26 homolog B	0.677214
axo15767-f_at	0.000466	0.000102	-7.38	0.731247	-0.562206	CTDSPL2	CTD (carboxy-terminal domain, RNA polymerase II, polypeptide A) small phosphatase like 2	0.677266
axo00815-f_at	9.1e-05	1.3e-05	-9.94	3.02544	-0.562096	PPARG	peroxisome proliferative activated receptor gamma isoform 1	0.677317
axo18535-r_at	0.000226	4.12e-05	-8.43	1.73694	-0.561935	RMND5B	required for meiotic nuclear division 5 homolog B	0.677393
axo02831-f_at	0.000432	9.27e-05	-7.49	0.836006	-0.561932	TRMT2A	HpaII tiny fragments locus 9C	0.677394
axo18709-f_at	0.000458	0.0001	-7.4	0.752837	-0.561827	C2orf49	ashwin	0.677444
axo01422-f_at	0.000295	5.78e-05	-8.02	1.36159	-0.56168	TADA2B	transcriptional adaptor 2 (ADA2 homolog, yeast)-beta	0.677513
axo19258-f_at	0.000689	0.000164	-6.88	0.205023	-0.560907	NUBPL	nucleotide binding protein-like	0.677876
axo19485-f_at	0.000306	6.05e-05	-7.97	1.31136	-0.560783	ISCA1	HESB like domain containing 2	0.677934
axo14989-r_at	0.000439	9.45e-05	-7.47	0.815275	-0.560749	DCAF12	WD repeat domain 40A	0.67795
axo09008-f_at	0.000112	1.69e-05	-9.57	2.72734	-0.56073	TMPO	thymopoietin isoform alpha	0.677959
axo02658-f_at	4.61e-05	5.43e-06	-11.2	3.99358	-0.56024	PKIG	cAMP-dependent protein kinase inhibitor gamma	0.678189
axo08817-r_at	9.64e-05	1.4e-05	-9.83	2.93789	-0.560129	SNAPC1	small nuclear RNA activating complex, polypeptide 1, 43kDa	0.678241
axo04709-f_at	0.00178	0.000514	-5.77	-1.06052	-0.560049	MYO5B	myosin VB	0.678279
axo01493-f_at	0.000169	2.83e-05	-8.89	2.15429	-0.560026	METTL6	methyltransferase like 6	0.67829
axo19074-f_at	0.000199	3.5e-05	-8.63	1.91925	-0.560009	RCCD1	RCC1 domain containing 1	0.678298
axo16154-r_at	6.39e-05	8.21e-06	-10.6	3.53283	-0.559294	GIN1	zinc finger, H2C2 domain containing	0.678634
axo16406-f_at	7.13e-05	9.54e-06	-10.4	3.36546	-0.559275	PRPF39	PRP39 pre-mRNA processing factor 39 homolog	0.678643
axo17201-f_at	0.000101	1.5e-05	-9.74	2.86489	-0.558331	APBB1IP	amyloid beta (A4) precursor protein-binding, family B, member 1 interacting protein	0.679087
axo11859-f_at	0.00794	0.00302	-4.29	-2.99714	-0.558299	PPP2R5D	delta isoform of regulatory subunit B56, protein phosphatase 2A isoform 1	0.679102
axo11279-f_at	0.000745	0.00018	-6.78	0.09926	-0.55797	PSCA	prostate stem cell antigen preproprotein	0.679257
axo10906-f_at	3.49e-05	3.74e-06	-11.8	4.40649	-0.557371	ETS1	v-ets erythroblastosis virus E26 oncogene homolog 1 isoform 2	0.679539
axo04796-f_at	0.000182	3.13e-05	-8.77	2.04396	-0.557262	ADORA3	adenosine A3 receptor isoform 3	0.679591
axo04688-f_at	0.00167	0.000478	-5.83	-0.978989	-0.557167	SLC38A8	solute carrier family 38, member 8	0.679635
axo16421-f_at	7.45e-05	1.01e-05	-10.3	3.30091	-0.556095	SLC35A5	solute carrier family 35, member A5	0.680141
axo17918-f_s_at	3.71e-05	4.05e-06	-11.7	4.31807	-0.555793	NCOA5	nuclear receptor coactivator 5	0.680283
axo15499-f_at	0.000457	9.96e-05	-7.41	0.756489	-0.555774	PTRH2	Bcl-2 inhibitor of transcription	0.680292
axo20150-f_at	5.17e-05	6.28e-06	-11	3.83148	-0.555596	TMEM209	transmembrane protein 209	0.680376
axo14266-f_at	0.000998	0.000259	-6.42	-0.301603	-0.555581	SAPS1	SAPS domain family, member 1	0.680383
axo06446-f_at	3.83e-05	4.22e-06	-11.6	4.27231	-0.555563	LGALS12	lectin, galactoside-binding, soluble, 12 isoform 5	0.680391
axo15115-f_at	0.000253	4.74e-05	-8.26	1.58275	-0.555551	UPF2	UPF2 regulator of nonsense transcripts homolog	0.680397
axo21523-f_s_at	3.58e-05	3.88e-06	-11.8	4.36753	-0.555508	PRMT1	HMT1 hnRNP methyltransferase-like 2 isoform 3	0.680417
axo12147-f_at	0.000125	1.96e-05	-9.37	2.56181	-0.555203	PSMC4	proteasome 26S ATPase subunit 4 isoform 1	0.680561
axo01495-f_at	0.000178	3.05e-05	-8.8	2.07396	-0.555101	METTL6	methyltransferase like 6	0.68061
axo07713-f_at	4.72e-05	5.61e-06	-11.2	3.95741	-0.555076	DCI	dodecenoyl-Coenzyme A delta isomerase precursor	0.680621
axo08514-f_at	8.97e-05	1.27e-05	-9.97	3.04666	-0.554815	PSMA7	proteasome alpha 7 subunit	0.680744
axo10470-r_at	0.000186	3.23e-05	-8.73	2.00938	-0.554779	SNRNP40	WD repeat domain 57 (U5 snRNP specific)	0.680761
axo03100-f_at	8.38e-05	1.17e-05	-10.1	3.13835	-0.554765	HDDC3	HD domain containing 3	0.680768
axo16324-f_at	0.000582	0.000133	-7.1	0.434525	-0.554762	C1orf27	hypothetical protein LOC54953	0.680769
axo16908-r_at	0.00289	0.000916	-5.25	-1.6954	-0.554498	RRN3	RRN3 RNA polymerase I transcription factor homolog	0.680894
axo20118-r_s_at	0.00065	0.000152	-6.96	0.286954	-0.554365	ATAD1	ATPase family, AAA domain containing 1	0.680957
axo15261-r_at	0.000143	2.31e-05	-9.16	2.3827	-0.554149	C18orf25	ARKadia-like 1 isoform b	0.681059
axo03446-r_at	0.000326	6.54e-05	-7.88	1.22446	-0.55406	DHDDS	dehydrodolichyl diphosphate synthase isoform b	0.681101
axo16588-r_at	5.33e-05	6.53e-06	-10.9	3.78846	-0.55396	DALRD3	DALR anticodon binding domain containing 3 isoform 2	0.681148
axo18055-f_at	3.03e-05	3.04e-06	-12.2	4.63623	-0.553901	GRHL3	sister-of-mammalian grainyhead protein isoform 1	0.681176
axo05622-f_at	0.00192	0.000567	-5.68	-1.16858	-0.553851	BAAT	bile acid Coenzyme A: amino acid N-acyltransferase	0.681199
axo18828-r_at	0.00334	0.00109	-5.11	-1.88753	-0.553831	C6orf211	hypothetical protein LOC79624	0.681209
axo13000-f_at	0.000347	7.09e-05	-7.79	1.13407	-0.553615	FBXO7	F-box only protein 7 isoform 1	0.681311
axo07788-f_at	0.000261	4.93e-05	-8.21	1.5373	-0.553547	F3	coagulation factor III precursor	0.681343
axo19036-r_at	5.44e-05	6.69e-06	-10.9	3.76147	-0.553512	TMEM180	transmembrane protein 180	0.68136
axo05103-r_at	3.27e-05	3.39e-06	-12	4.51523	-0.553493	IMMT	inner membrane protein, mitochondrial isoform 2	0.681369
axo01461-r_at	7.92e-05	1.09e-05	-10.2	3.2168	-0.553444	C1orf93	hypothetical protein LOC127281	0.681392
axo03027-f_at	0.000252	4.71e-05	-8.27	1.58902	-0.553278	CXorf23	hypothetical protein LOC256643	0.68147
axo10717-f_at	6.84e-05	9.04e-06	-10.5	3.42596	-0.553112	PSMD5	proteasome 26S non-ATPase subunit 5	0.681548
axo14160-f_at	0.00635	0.00232	-4.49	-2.71131	-0.553032	ZBED4	zinc finger, BED-type containing 4	0.681586
axo12941-f_s_at	0.000131	2.08e-05	-9.29	2.49711	-0.5529	PRDX5	peroxiredoxin 5 isoform a precursor	0.681649
axo12681-r_s_at	0.000188	3.27e-05	-8.71	1.99336	-0.552593	ACP1	acid phosphatase 1, soluble isoform b	0.681794
axo02821-f_at	7.83e-05	1.08e-05	-10.2	3.23172	-0.552322	BIRC3	baculoviral IAP repeat-containing protein 3	0.681922
axo00356-f_at	0.000182	3.14e-05	-8.76	2.03852	-0.552025	PTPN6	protein tyrosine phosphatase, non-receptor type 6 isoform 3	0.682062
axo21399-f_at	8.99e-05	1.27e-05	-9.96	3.04426	-0.551779	NEK7	NIMA-related kinase 7	0.682179
axo05007-r_at	0.00972	0.00382	-4.11	-3.25422	-0.551772	2018-09-08	septin 8 isoform a	0.682182
axo19220-f_s_at	0.00241	0.000739	-5.44	-1.45993	-0.551525	ZXDC	ZXD family zinc finger C isoform 1	0.682299
axo19335-f_at	7.47e-05	1.02e-05	-10.3	3.29554	-0.551063	GSS	glutathione synthetase	0.682517
axo09246-f_at	0.000841	0.000209	-6.63	-0.067604	-0.550937	STX7	syntaxin 7	0.682576
axo15079-f_at	0.0011	0.000292	-6.3	-0.436573	-0.550882	TMEM87A	transmembrane protein 87A isoform 1	0.682603
axo00913-f_at	0.000899	0.000228	-6.54	-0.162831	-0.550529	TPCN2	two pore segment channel 2	0.68277
axo20671-r_at	3.32e-05	3.47e-06	-11.9	4.48949	-0.550274	SFRS2	splicing factor, arginine/serine-rich 2	0.68289
axo13879-f_at	0.000871	0.000219	-6.58	-0.117117	-0.550208	DNTTIP2	deoxynucleotidyltransferase, terminal, interacting protein 2	0.682922
axo13025-r_at	0.00139	0.000386	-6.03	-0.74412	-0.549859	MLYCD	malonyl-CoA decarboxylase precursor	0.683087
axo08951-f_at	0.000676	0.00016	-6.9	0.230532	-0.549815	TEC	tec protein tyrosine kinase	0.683107
axo03603-f_at	0.00404	0.00137	-4.92	-2.13357	-0.549709	DFFA	DNA fragmentation factor, 45kDa, alpha polypeptide isoform 2	0.683158
axo14222-f_at	5.6e-05	6.94e-06	-10.8	3.72043	-0.549537	PDAP1	PDGFA associated protein 1	0.68324
axo01916-f_at	3.83e-05	4.22e-06	-11.6	4.27268	-0.549484	MEIS2	Meis homeobox 2 isoform c	0.683264
axo13802-f_at	0.000413	8.78e-05	-7.55	0.89627	-0.549435	CRCP	calcitonin gene-related peptide-receptor component protein isoform a	0.683287
axo09826-r_at	3.15e-05	3.22e-06	-12.1	4.57288	-0.549354	SNRPD3	small nuclear ribonucleoprotein polypeptide D3	0.683326
axo02809-f_at	0.00669	0.00246	-4.44	-2.77628	-0.54923	EIF4G1	eukaryotic translation initiation factor 4 gamma, 1 isoform 1	0.683385
axo09704-f_at	0.000234	4.3e-05	-8.38	1.68997	-0.548731	CLK2	CDC-like kinase 2	0.683621
axo14975-f_at	0.00845	0.00325	-4.23	-3.07866	-0.548284	NIPBL	delangin isoform B	0.683833
axo02518-r_at	0.000194	3.38e-05	-8.67	1.95712	-0.548218	ZBTB8OS	zinc finger and BTB domain containing 8 opposite strand	0.683864
axo15161-f_at	8.72e-05	1.22e-05	-10	3.0877	-0.548077	TOR1AIP1	lamina-associated polypeptide 1B	0.683931
axo11431-r_at	0.0166	0.00715	-3.65	-3.92869	-0.547798	CALCOCO2	calcium binding and coiled-coil domain 2	0.684063
axo19668-f_at	8.97e-05	1.27e-05	-9.97	3.04706	-0.547624	PRSS27	marapsin	0.684146
axo10452-f_at	0.00016	2.66e-05	-8.97	2.22364	-0.547409	LONP1	mitochondrial lon peptidase 1	0.684248
axo09345-f_at	0.00273	0.000859	-5.31	-1.62527	-0.547033	IFITM1	interferon induced transmembrane protein 1 (9-27)	0.684426
axo15604-f_at	3.24e-05	3.36e-06	-12	4.5257	-0.546626	CPSF3	cleavage and polyadenylation specific factor 3, 73kDa	0.684619
axo14057-f_at	0.000233	4.27e-05	-8.38	1.69743	-0.546475	TM9SF4	transmembrane 9 superfamily protein member 4	0.684691
axo03224-r_at	0.000479	0.000106	-7.35	0.692621	-0.546382	C4orf41	hypothetical protein LOC60684 isoform b	0.684735
axo04084-f_at	0.00306	0.000984	-5.19	-1.77462	-0.54633	LOC100128274	PREDICTED: hypothetical protein	0.68476
axo03364-f_at	0.000125	1.96e-05	-9.37	2.56351	-0.546205	SLC6A9	solute carrier family 6 member 9 isoform 2	0.684819
axo07522-f_at	0.000376	7.83e-05	-7.68	1.02393	-0.545804	BCL7B	B-cell CLL/lymphoma 7B	0.685009
axo19040-f_at	0.000563	0.000128	-7.14	0.480297	-0.545703	C13orf34	aurora borealis	0.685058
axo01200-r_at	0.000436	9.38e-05	-7.47	0.823105	-0.545398	NSMCE1	non-SMC element 1 homolog	0.685202
axo12157-f_at	7.24e-05	9.72e-06	-10.4	3.34543	-0.545265	SARS	seryl-tRNA synthetase	0.685266
axo17770-f_at	0.00562	0.00202	-4.6	-2.55923	-0.545176	VPS13C	vacuolar protein sorting 13C protein isoform 2A	0.685308
axo12793-f_at	6.31e-05	8.07e-06	-10.6	3.55253	-0.545133	RNF139	ring finger protein 139	0.685328
axo19311-f_at	7e-05	9.33e-06	-10.4	3.39113	-0.545007	WDR82	WD repeat domain 82	0.685388
axo13676-f_at	0.000431	9.26e-05	-7.49	0.837468	-0.544851	PISD	phosphatidylserine decarboxylase	0.685462
axo12897-f_at	0.00205	0.000611	-5.61	-1.25044	-0.544501	COG2	component of oligomeric golgi complex 2 isoform 1	0.685629
axo12151-r_at	0.00159	0.000452	-5.88	-0.917812	-0.544057	RASA2	RAS p21 protein activator 2	0.68584
axo11472-f_at	0.000624	0.000145	-7.01	0.342224	-0.543935	SF3A1	splicing factor 3a, subunit 1, 120kDa isoform 1	0.685898
axo13546-f_at	0.000109	1.64e-05	-9.62	2.76367	-0.543392	CNIH4	cornichon homolog 4	0.686156
axo03836-f_at	0.000306	6.05e-05	-7.97	1.31079	-0.543371	LOC100131068	PREDICTED: hypothetical protein	0.686166
axo06995-f_at	6.79e-05	8.93e-06	-10.5	3.43961	-0.543148	BCAT2	branched chain aminotransferase 2, mitochondrial	0.686272
axo17671-r_at	0.000174	2.95e-05	-8.84	2.11033	-0.543106	MTA3	metastasis associated 1 family, member 3	0.686292
axo19793-f_at	0.000277	5.33e-05	-8.12	1.45097	-0.542721	MFSD7	major facilitator superfamily domain containing 7	0.686475
axo07396-f_at	7.17e-05	9.61e-06	-10.4	3.35825	-0.542704	AARS	alanyl-tRNA synthetase	0.686483
axo12845-f_at	6.7e-05	8.77e-06	-10.5	3.46004	-0.542562	OIP5	Opa interacting protein 5	0.68655
axo11615-f_at	5.33e-05	6.53e-06	-10.9	3.78779	-0.541121	MANF	arginine-rich, mutated in early stage tumors	0.687237
axo07900-f_at	0.00115	0.000307	-6.25	-0.489027	-0.541058	GRN	granulin precursor	0.687267
axo13903-r_at	0.000226	4.11e-05	-8.43	1.73973	-0.540945	FAF2	UBX domain containing 8	0.68732
axo07144-f_at	5.66e-05	7.02e-06	-10.8	3.70652	-0.540808	DHX15	DEAH (Asp-Glu-Ala-His) box polypeptide 15	0.687386
axo09510-r_at	0.000143	2.31e-05	-9.16	2.37961	-0.540648	GPAA1	glycosylphosphatidylinositol anchor attachment protein 1	0.687462
axo15448-r_at	4.14e-05	4.69e-06	-11.5	4.15593	-0.54063	METTL9	methyltransferase like 9 isoform 1	0.687471
axo14994-f_at	0.000741	0.000179	-6.79	0.105967	-0.540597	LETMD1	LETM1 domain containing 1 isoform 1	0.687486
axo02903-f_at	0.00761	0.00286	-4.33	-2.94112	-0.540548	ISCA2	iron-sulfur cluster assembly 2	0.68751
axo08940-f_at	0.000825	0.000204	-6.65	-0.039865	-0.540422	TCF3	transcription factor 3 isoform E12	0.68757
axo12623-f_at	0.000188	3.26e-05	-8.72	1.99773	-0.540207	CPSF6	cleavage and polyadenylation specific factor 6, 68 kD subunit	0.687672
axo16444-f_at	0.0024	0.000738	-5.44	-1.45769	-0.539919	IWS1	IWS1 homolog	0.687809
axo14631-f_at	0.00101	0.000263	-6.4	-0.32139	-0.539818	ZNF182	zinc finger protein 21 isoform 2	0.687858
axo03910-f_at	0.000888	0.000225	-6.56	-0.146857	-0.539813	LOC100128274	PREDICTED: hypothetical protein	0.68786
axo05713-f_at	9.23e-05	1.32e-05	-9.92	3.00766	-0.539213	PSMG4	proteasome (prosome, macropain) assembly chaperone 4 isoform b	0.688146
axo17221-f_at	0.0114	0.00461	-3.97	-3.45638	-0.538741	EML4	echinoderm microtubule associated protein like 4 isoform a	0.688371
axo05077-r_at	0.000174	2.94e-05	-8.85	2.11341	-0.538729	C7orf25	hypothetical protein LOC79020 a	0.688377
axo18412-f_at	0.00011	1.66e-05	-9.6	2.74828	-0.538546	DDX19B	DEAD (Asp-Glu-Ala-As) box polypeptide 19 isoform 2	0.688465
axo18824-f_at	0.000113	1.72e-05	-9.55	2.71181	-0.53845	RNASEH2B	ribonuclease H2, subunit B isoform 1	0.68851
axo04281-r_at	0.000494	0.000109	-7.31	0.652038	-0.53803	PC	pyruvate carboxylase precursor	0.688711
axo14661-f_at	0.00231	0.000705	-5.48	-1.40748	-0.53795	LARP4B	La ribonucleoprotein domain family, member 5	0.688749
axo12328-f_at	0.000253	4.75e-05	-8.26	1.57998	-0.537634	BLCAP	bladder cancer associated protein	0.6889
axo06663-f_at	0.00025	4.69e-05	-8.27	1.59481	-0.537437	FGFR2	fibroblast growth factor receptor 2 isoform 8 precursor	0.688994
axo17585-r_at	0.0022	0.000667	-5.53	-1.34605	-0.537432	SNX14	sorting nexin 14 isoform b	0.688996
axo19998-r_at	0.000114	1.74e-05	-9.54	2.69841	-0.537201	MAK16	MAK16 homolog	0.689107
axo15910-f_at	8.27e-05	1.15e-05	-10.1	3.15934	-0.536671	FAM49B	hypothetical protein LOC51571	0.68936
axo12014-r_at	0.000284	5.5e-05	-8.08	1.41722	-0.536582	SEMA4D	semaphorin 4D isoform 1	0.689402
axo00946-f_at	0.00104	0.000274	-6.36	-0.363394	-0.535924	ADCY4	adenylate cyclase 4	0.689717
axo14321-f_at	0.0255	0.0118	-3.3	-4.46007	-0.535494	CEP152	centrosomal protein 152kDa	0.689922
axo06019-f_at	0.000204	3.61e-05	-8.59	1.88506	-0.53486	DEK	DEK oncogene isoform 2	0.690226
axo01492-f_at	0.000122	1.9e-05	-9.42	2.60108	-0.534267	METTL6	methyltransferase like 6	0.690509
axo15371-f_at	0.00332	0.00108	-5.11	-1.87914	-0.533629	MTERFD1	MTERF domain containing 1	0.690815
axo04941-r_at	5.79e-05	7.22e-06	-10.8	3.67569	-0.533503	CHCHD4	coiled-coil-helix-coiled-coil-helix domain containing 4 isoform 1	0.690875
axo14190-f_at	0.00066	0.000155	-6.93	0.264569	-0.533487	NCAPD2	non-SMC condensin I complex, subunit D2	0.690883
axo12520-r_at	0.00016	2.66e-05	-8.97	2.22305	-0.53333	ADAP1	centaurin, alpha 1	0.690958
axo11298-f_at	0.00065	0.000152	-6.95	0.286394	-0.533301	ERAL1	Era-like 1	0.690972
axo16951-r_at	0.000101	1.5e-05	-9.74	2.86554	-0.533252	TMEM165	transmembrane protein 165	0.690995
axo04945-r_at	0.000179	3.07e-05	-8.79	2.06432	-0.533112	ZNF207	zinc finger protein 207 isoform c	0.691062
axo13164-f_at	4.7e-05	5.58e-06	-11.2	3.96335	-0.532977	OSTF1	osteoclast stimulating factor 1	0.691127
axo08712-f_at	0.00461	0.0016	-4.79	-2.30547	-0.532936	RPS6KA1	ribosomal protein S6 kinase, 90kDa, polypeptide 1 isoform a	0.691147
axo19864-f_at	0.00068	0.000161	-6.9	0.224846	-0.53286	COQ5	coenzyme Q5 homolog, methyltransferase	0.691183
axo13745-f_at	6.18e-05	7.88e-06	-10.7	3.57919	-0.532237	DAPP1	dual adaptor of phosphotyrosine and 3-phosphoinositides	0.691482
axo14942-f_at	0.00065	0.000152	-6.96	0.287602	-0.532122	KCTD2	potassium channel tetramerisation domain containing 2	0.691537
axo02764-f_at	0.000243	4.5e-05	-8.32	1.63936	-0.532109	GPATCH4	G patch domain containing 4 isoform 2	0.691543
axo14675-f_at	5.34e-05	6.54e-06	-10.9	3.78656	-0.532071	ACSBG1	lipidosin	0.691561
axo20675-f_at	0.0002	3.52e-05	-8.62	1.91155	-0.531914	SNAI2	snail 2	0.691637
axo05310-f_at	0.000153	2.51e-05	-9.05	2.29125	-0.531664	TAT	tyrosine aminotransferase	0.691756
axo00101-f_at	0.000294	5.73e-05	-8.04	1.37159	-0.531655	WDR4	WD repeat domain 4 protein	0.691761
axo16912-f_at	7.85e-05	1.08e-05	-10.2	3.22785	-0.531469	FBXO6	F-box only protein 6	0.69185
axo18903-f_at	0.000306	6.06e-05	-7.97	1.30962	-0.53138	MAK10	corneal wound healing-related protein	0.691893
axo12399-r_at	0.000784	0.000191	-6.72	0.032467	-0.531206	LMO4	LIM domain only 4	0.691976
axo20673-f_at	0.000157	2.59e-05	-9.01	2.25465	-0.530997	SFRS3	splicing factor, arginine/serine-rich 3	0.692076
axo08824-f_at	4.4e-05	5.09e-06	-11.3	4.06463	-0.530306	SNRNP70	U1 small nuclear ribonucleoprotein 70 kDa	0.692408
axo04218-f_at	0.000329	6.61e-05	-7.87	1.21239	-0.530291	C16orf13	hypothetical protein LOC84326 isoform g	0.692415
axo19788-r_at	0.000472	0.000104	-7.36	0.712455	-0.530262	PHF20L1	PHD finger protein 20-like 1 isoform 2	0.692429
axo13053-f_at	0.000342	6.92e-05	-7.82	1.16095	-0.530088	HBP1	HMG-box transcription factor 1	0.692513
axo06178-f_at	0.00201	0.000597	-5.63	-1.22412	-0.530056	NDRG1	N-myc downstream regulated 1	0.692528
axo00893-r_at	0.000785	0.000192	-6.72	0.029415	-0.529925	CD300LF	NK inhibitory receptor precursor	0.692591
axo14425-f_at	0.00571	0.00205	-4.59	-2.57833	-0.52945	PDS5B	PDS5, regulator of cohesion maintenance, homolog B	0.692819
axo16906-f_at	0.00154	0.000434	-5.92	-0.872542	-0.529318	TMEM63B	transmembrane protein 63B	0.692882
axo12296-r_at	0.0021	0.000633	-5.58	-1.289	-0.52917	UTP14A	UTP14, U3 small nucleolar ribonucleoprotein, homolog A	0.692953
axo14090-f_at	0.00248	0.000767	-5.41	-1.50034	-0.529096	RNF40	ring finger protein 40	0.692989
axo12032-f_at	0.000145	2.35e-05	-9.14	2.36238	-0.529091	NOP56	nucleolar protein 5A	0.692991
axo16290-f_at	0.00275	0.000866	-5.3	-1.63373	-0.528601	HAUS4	HAUS augmin-like complex, subunit 4	0.693227
axo02812-f_at	0.00774	0.00293	-4.31	-2.96506	-0.528457	TICAM1	toll-like receptor adaptor molecule 1	0.693296
axo09834-r_at	0.000552	0.000125	-7.16	0.503726	-0.528245	PLCB3	phospholipase C, beta 3 (phosphatidylinositol-specific)	0.693398
axo11860-f_at	0.0516	0.0269	-2.74	-5.32538	-0.528185	PPP2R5D	delta isoform of regulatory subunit B56, protein phosphatase 2A isoform 1	0.693426
axo00253-r_at	0.000113	1.71e-05	-9.56	2.71531	-0.527118	VIT	vitrin	0.693939
axo15825-r_at	5.39e-05	6.62e-06	-10.9	3.77305	-0.527106	NT5C3	5'-nucleotidase, cytosolic III isoform 2	0.693945
axo07610-f_at	3.73e-05	4.08e-06	-11.7	4.31128	-0.527047	CENPA	centromere protein A isoform a	0.693974
axo13473-f_at	0.000124	1.93e-05	-9.39	2.5795	-0.526491	RPS10	ribosomal protein S10	0.694241
axo04979-f_at	0.000431	9.26e-05	-7.49	0.837645	-0.52621	MID1	midline 1	0.694376
axo10432-r_at	0.000725	0.000174	-6.81	0.136532	-0.526162	ZNHIT3	thyroid hormone receptor interactor 3	0.694399
axo12780-f_at	0.00179	0.00052	-5.75	-1.07303	-0.526113	DUSP10	dual specificity phosphatase 10 isoform a	0.694423
axo19538-f_at	0.000228	4.17e-05	-8.41	1.72323	-0.526081	INO80B	high mobility group AT-hook 1-like 4	0.694438
axo12898-f_at	0.00143	0.000399	-6	-0.780089	-0.52585	MTF2	metal response element binding transcription factor 2	0.69455
axo18486-r_at	0.000157	2.59e-05	-9.01	2.25223	-0.525812	ELOVL4	elongation of very long chain fatty acids-like 4	0.694568
axo10373-r_at	0.00296	0.000946	-5.23	-1.73066	-0.52578	HGS	hepatocyte growth factor-regulated tyrosine kinase substrate	0.694583
axo16306-r_at	0.000294	5.73e-05	-8.03	1.37072	-0.525433	COMMD4	COMM domain containing 4	0.69475
axo13655-f_at	0.000157	2.59e-05	-9.01	2.25479	-0.524885	PDSS1	prenyl diphosphate synthase, subunit 1	0.695014
axo08656-f_at	4.07e-05	4.59e-06	-11.5	4.18068	-0.52459	RBM4	RNA binding motif protein 4	0.695157
axo08436-f_at	0.000109	1.65e-05	-9.6	2.75376	-0.524345	POLE2	DNA polymerase epsilon subunit 2	0.695275
axo10947-r_at	0.038	0.0188	-2.98	-4.95238	-0.524026	GNB2	guanine nucleotide-binding protein, beta-2 subunit	0.695429
axo02253-f_at	9.48e-05	1.37e-05	-9.87	2.96563	-0.523806	YIPF6	Yip1 domain family, member 6	0.695535
axo06685-r_at	0.000416	8.87e-05	-7.54	0.885751	-0.523572	NFKBIL1	nuclear factor of kappa light polypeptide gene enhancer in B-cells inhibitor-like 1 isoform 4	0.695647
axo19781-f_at	0.00225	0.000682	-5.51	-1.3717	-0.523407	ATP11A	ATPase, class VI, type 11A isoform b	0.695727
axo18187-f_at	0.000862	0.000216	-6.6	-0.101798	-0.523402	FASTKD5	FAST kinase domains 5	0.695729
axo18497-f_at	0.00179	0.00052	-5.75	-1.07343	-0.52333	MFSD1	major facilitator superfamily domain containing 1	0.695764
axo16799-r_at	0.0005	0.000111	-7.29	0.636168	-0.523191	BRF2	RNA polymerase III transcription initiation factor BRF2	0.695831
axo16874-r_at	0.000156	2.57e-05	-9.02	2.26266	-0.522643	STRBP	spermatid perinuclear RNA binding protein	0.696096
axo10890-f_at	0.00352	0.00116	-5.05	-1.95901	-0.522639	DLX6	distal-less homeobox 6	0.696097
axo05022-r_at	0.00991	0.00392	-4.09	-3.28051	-0.522605	BTBD9	BTB (POZ) domain containing 9 isoform a	0.696114
axo06325-r_at	0.000864	0.000217	-6.59	-0.10541	-0.522457	RCOR3	REST corepressor 3 isoform c	0.696185
axo14219-f_at	0.000445	9.64e-05	-7.44	0.793254	-0.522383	PITRM1	metalloprotease 1	0.696221
axo13717-r_at	6.91e-05	9.15e-06	-10.4	3.41262	-0.522326	GNL3	guanine nucleotide binding protein-like 3 isoform 1	0.696248
axo10360-f_at	8.06e-05	1.11e-05	-10.2	3.19395	-0.522017	PRPF3	PRP3 pre-mRNA processing factor 3 homolog	0.696397
axo05530-f_at	6.09e-05	7.73e-06	-10.7	3.6005	-0.521929	POLD2	polymerase (DNA directed), delta 2, regulatory subunit	0.69644
axo20052-r_at	0.0064	0.00234	-4.48	-2.72095	-0.521805	PIGO	phosphatidylinositol glycan anchor biosynthesis, class O isoform 1	0.6965
axo07266-f_at	0.00391	0.00132	-4.95	-2.09349	-0.52175	EXTL3	exostoses-like 3	0.696526
axo14185-f_at	0.00356	0.00118	-5.04	-1.97417	-0.521426	SUPT7L	SPTF-associated factor 65 gamma	0.696683
axo15369-r_at	0.000117	1.8e-05	-9.49	2.65912	-0.520977	TRMT6	tRNA methyltransferase 6	0.6969
axo16239-r_at	0.000431	9.25e-05	-7.49	0.838337	-0.520948	NCAPG2	leucine zipper protein 5	0.696914
axo04733-f_at	0.00164	0.000467	-5.85	-0.954083	-0.520947	TMEM223	transmembrane protein 223	0.696914
axo13441-r_at	0.000239	4.4e-05	-8.35	1.66447	-0.520747	SACM1L	suppressor of actin 1	0.697011
axo07851-f_at	0.00141	0.000392	-6.02	-0.760607	-0.520585	GALK2	galactokinase 2 isoform 1	0.697089
axo17060-f_at	0.0002	3.52e-05	-8.62	1.91315	-0.520356	BAIAP2L1	BAI1-associated protein 2-like 1	0.6972
axo15980-r_at	0.000148	2.41e-05	-9.1	2.33249	-0.520275	POLE3	DNA polymerase epsilon subunit 3	0.697239
axo09765-f_at	0.00238	0.000731	-5.45	-1.44735	-0.520136	PAM	peptidylglycine alpha-amidating monooxygenase isoform a preproprotein	0.697306
axo16028-f_at	6e-05	7.58e-06	-10.7	3.62156	-0.520121	NKRF	transcription factor NRF	0.697313
axo03276-r_at	0.000571	0.00013	-7.12	0.459323	-0.520027	SPG7	spastic paraplegia 7 isoform 2	0.697359
axo01669-f_at	0.000797	0.000196	-6.7	0.007464	-0.519848	BEND7	BEN domain containing 7 isoform 1	0.697445
axo09570-f_at	0.00344	0.00113	-5.07	-1.9288	-0.519841	IQGAP1	IQ motif containing GTPase activating protein 1	0.697449
axo08482-r_at	0.00242	0.000743	-5.44	-1.4649	-0.518962	PRKCI	protein kinase C, iota	0.697874
axo21490-f_s_at	4.08e-05	4.61e-06	-11.5	4.17468	-0.518946	ZNF326	zinc finger protein 326 isoform 1	0.697882
axo15638-r_at	0.000133	2.11e-05	-9.28	2.48104	-0.518866	HSD17B11	dehydrogenase/reductase (SDR family) member 8	0.69792
axo03492-f_at	0.0094	0.00368	-4.14	-3.21304	-0.518858	LIG4	DNA ligase IV	0.697924
axo02452-f_at	0.00111	0.000295	-6.29	-0.446056	-0.518856	SESTD1	SEC14 and spectrin domains 1	0.697925
axo18608-f_at	0.000212	3.81e-05	-8.53	1.82599	-0.51879	VPS33A	vacuolar protein sorting 33A	0.697957
axo04599-f_at	0.000323	6.46e-05	-7.89	1.23698	-0.518428	PCCA	propionyl-Coenzyme A carboxylase, alpha polypeptide isoform a precursor	0.698132
axo16744-r_at	0.0182	0.00798	-3.57	-4.04528	-0.517936	CDK5RAP2	CDK5 regulatory subunit associated protein 2 isoform a	0.69837
axo00457-r_at	0.000189	3.3e-05	-8.7	1.98553	-0.5178	MXI1	MAX interactor 1 isoform b	0.698436
axo10934-f_at	0.00276	0.000869	-5.3	-1.63747	-0.517644	GAK	cyclin G associated kinase	0.698511
axo07559-r_at	0.00122	0.000331	-6.18	-0.573871	-0.517562	CALB2	calbindin 2 isoform 1	0.698551
axo12754-r_at	0.000164	2.74e-05	-8.94	2.19202	-0.51723	STRAP	serine/threonine kinase receptor associated protein	0.698712
axo03595-f_at	0.000697	0.000166	-6.86	0.188166	-0.51707	B4GALT4	UDP-Gal:betaGlcNAc beta 1,4- galactosyltransferase 4	0.69879
axo08017-f_at	4.59e-05	5.4e-06	-11.2	3.99905	-0.516968	JUP	junction plakoglobin	0.698839
axo12570-f_at	0.000122	1.89e-05	-9.42	2.60498	-0.516755	PTRH1	peptidyl-tRNA hydrolase 1 homolog	0.698942
axo08516-f_at	0.000181	3.11e-05	-8.78	2.04988	-0.516589	PSMB2	proteasome beta 2 subunit	0.699022
axo12638-f_at	0.000109	1.64e-05	-9.61	2.76246	-0.51656	TMEM115	PL6 protein	0.699037
axo20243-r_at	0.0149	0.00629	-3.74	-3.79076	-0.516505	CEACAM1	carcinoembryonic antigen-related cell adhesion molecule 1 isoform 2 precursor	0.699063
axo19915-f_at	5.13e-05	6.22e-06	-11	3.84205	-0.516455	ARF1	ADP-ribosylation factor 1	0.699087
axo10551-f_at	9.36e-05	1.34e-05	-9.89	2.98724	-0.516442	RPL21	ribosomal protein L21	0.699094
axo21541-f_s_at	6.15e-05	7.82e-06	-10.7	3.58662	-0.516303	SF1	splicing factor 1 isoform 1	0.699161
axo18717-r_at	7.04e-05	9.39e-06	-10.4	3.3832	-0.516292	WDR77	WD repeat domain 77	0.699167
axo00706-f_at	0.00238	0.000729	-5.45	-1.44484	-0.516102	SHF	Src homology 2 domain containing F	0.699258
axo00957-f_at	0.00018	3.08e-05	-8.79	2.06018	-0.516096	AP1G1	adaptor-related protein complex 1, gamma 1 subunit isoform a	0.699261
axo05659-r_at	0.00183	0.000533	-5.73	-1.09986	-0.515898	GK	glycerol kinase isoform c	0.699357
axo00034-f_at	0.00377	0.00126	-4.98	-2.04625	-0.51582	TNKS1BP1	tankyrase 1-binding protein 1	0.699396
axo20140-r_at	9.55e-05	1.38e-05	-9.85	2.9528	-0.515761	CIRH1A	cirhin	0.699424
axo05372-r_at	0.00027	5.18e-05	-8.15	1.48338	-0.515714	THUMPD3	THUMP domain containing 3	0.699447
axo12124-f_at	0.00379	0.00127	-4.98	-2.05263	-0.515509	TRIM16	tripartite motif-containing 16	0.699546
axo10079-f_at	0.000732	0.000176	-6.8	0.123389	-0.51525	EPHB3	ephrin receptor EphB3 precursor	0.699672
axo18601-f_at	0.00237	0.000726	-5.46	-1.43995	-0.515153	ZNF638	zinc finger protein 638	0.699719
axo19602-f_at	0.0549	0.0289	-2.69	-5.39873	-0.515023	SESN2	sestrin 2	0.699782
axo15409-f_at	0.000286	5.53e-05	-8.08	1.41056	-0.51475	CRLF3	cytokine receptor-like factor 3	0.699914
axo10603-f_at	0.0021	0.000631	-5.58	-1.28665	-0.514296	DDX1	DEAD (Asp-Glu-Ala-Asp) box polypeptide 1	0.700134
axo00999-f_at	0.000463	0.000101	-7.39	0.739011	-0.514199	COMTD1	catechol-O-methyltransferase domain containing 1	0.700181
axo16594-f_at	0.000227	4.14e-05	-8.42	1.73281	-0.514021	POLR3E	polymerase (RNA) III (DNA directed) polypeptide E	0.700268
axo07323-f_at	0.00021	3.74e-05	-8.55	1.84471	-0.513748	B4GALT1	UDP-Gal:betaGlcNAc beta 1,4- galactosyltransferase 1, membrane-bound form	0.700401
axo02259-f_at	9.55e-05	1.38e-05	-9.85	2.95218	-0.513719	KRTCAP3	keratinocyte associated protein 3	0.700415
axo02898-f_at	0.00725	0.00271	-4.37	-2.87945	-0.513689	SLC19A1	solute carrier family 19 member 1	0.700429
axo16346-f_at	0.00398	0.00134	-4.93	-2.11659	-0.513599	CPSF3L	cleavage and polyadenylation specific factor 3-like	0.700473
axo00065-r_x_at	7.66e-05	1.05e-05	-10.2	3.25985	-0.513547	KRT71	keratin 71	0.700498
axo06936-r_at	0.000122	1.88e-05	-9.43	2.60803	-0.513513	ANXA7	annexin VII isoform 1	0.700515
axo01010-r_at	0.000116	1.78e-05	-9.5	2.67052	-0.513457	CCDC43	coiled-coil domain containing 43 isoform 1	0.700542
axo11996-f_at	0.0133	0.0055	-3.84	-3.64607	-0.513389	ATP5H	ATP synthase, H+ transporting, mitochondrial F0 complex, subunit d isoform a	0.700575
axo20049-f_at	0.00138	0.000382	-6.04	-0.733183	-0.51307	RBBP6	retinoblastoma-binding protein 6 isoform 3	0.70073
axo11879-f_at	0.000389	8.19e-05	-7.63	0.974194	-0.51275	DNAJC3	DnaJ (Hsp40) homolog, subfamily C, member 3	0.700885
axo19123-f_at	0.000105	1.56e-05	-9.68	2.81519	-0.512702	C10orf88	hypothetical protein LOC80007	0.700909
axo04583-f_at	0.00339	0.00111	-5.09	-1.90587	-0.512674	ART5	ADP-ribosyltransferase 5 precursor	0.700922
axo02728-r_at	0.000389	8.17e-05	-7.63	0.976532	-0.512619	TMED4	transmembrane emp24 protein transport domain containing 4	0.700949
axo16402-f_at	0.00037	7.66e-05	-7.7	1.04811	-0.512507	STX17	syntaxin 17	0.701003
axo15259-r_at	0.000116	1.78e-05	-9.5	2.67221	-0.512131	RRP7A	ribosomal RNA processing 7 homolog A	0.701186
axo08231-r_at	9.08e-05	1.29e-05	-9.95	3.03053	-0.51179	MYD88	myeloid differentiation primary response gene 88	0.701352
axo13156-f_at	0.000704	0.000168	-6.85	0.175026	-0.511757	TSPAN15	transmembrane 4 superfamily member 15	0.701368
axo03324-f_at	0.000883	0.000223	-6.56	-0.136576	-0.511585	MARVELD2	MARVEL domain containing 2 isoform 1	0.701451
axo19559-f_at	0.000385	8.08e-05	-7.64	0.988977	-0.51149	HNRNPD	heterogeneous nuclear ribonucleoprotein D isoform b	0.701497
axo16515-r_at	0.000508	0.000113	-7.27	0.614843	-0.511391	AGGF1	angiogenic factor VG5Q	0.701546
axo11979-r_at	0.000138	2.21e-05	-9.22	2.43093	-0.511363	EMG1	C2f protein	0.701559
axo07563-f_at	0.000204	3.62e-05	-8.59	1.8826	-0.511244	CAPN2	calpain 2 isoform 1	0.701617
axo05456-r_at	0.000228	4.16e-05	-8.42	1.72648	-0.511064	C1orf194	hypothetical protein LOC127003	0.701705
axo06448-f_at	0.000287	5.58e-05	-8.07	1.40136	-0.511055	SLC35B3	solute carrier family 35, member B3	0.701709
axo01283-f_at	0.00306	0.000981	-5.2	-1.77115	-0.510959	OSBPL3	oxysterol-binding protein-like protein 3 isoform d	0.701756
axo04616-r_at	0.000627	0.000145	-7	0.336483	-0.510864	CASZ1	castor homolog 1, zinc finger isoform a	0.701802
axo01066-f_at	0.00358	0.00119	-5.03	-1.97982	-0.510545	DHRS13	dehydrogenase/reductase (SDR family) member 13	0.701957
axo12836-f_at	6.61e-05	8.58e-06	-10.5	3.48437	-0.510545	ACOT7	acyl-CoA thioesterase 7 isoform hBACHa	0.701957
axo11722-f_at	7.32e-05	9.89e-06	-10.3	3.32523	-0.510465	CROP	cisplatin resistance-associated overexpressed protein	0.701996
axo16611-r_at	8.3e-05	1.16e-05	-10.1	3.1524	-0.510382	MRPS18A	mitochondrial ribosomal protein S18A	0.702036
axo03376-f_at	0.0642	0.0346	-2.57	-5.58483	-0.5103	RBBP8	retinoblastoma binding protein 8 isoform b	0.702076
axo03490-f_at	6.29e-05	8.03e-06	-10.6	3.55735	-0.509785	SYTL2	synaptotagmin-like 2 isoform c	0.702327
axo19449-f_at	0.000254	4.78e-05	-8.25	1.57203	-0.509714	PLA2G12A	phospholipase A2, group XIIA	0.702362
axo12620-r_at	0.000701	0.000168	-6.85	0.179594	-0.509455	TLE4	transducin-like enhancer protein 4	0.702488
axo11101-r_at	0.000636	0.000148	-6.98	0.316391	-0.509445	MED6	mediator of RNA polymerase II transcription, subunit 6 homolog	0.702493
axo09966-f_at	0.000228	4.17e-05	-8.41	1.72472	-0.509352	BUB1	budding uninhibited by benzimidazoles 1	0.702538
axo15279-r_at	0.0404	0.0202	-2.93	-5.0283	-0.508782	DCAF8	H326	0.702815
axo12112-f_at	0.00133	0.000364	-6.09	-0.679962	-0.508608	HEXIM1	hexamethylene bis-acetamide inducible 1	0.7029
axo13639-f_at	0.0283	0.0133	-3.21	-4.58708	-0.508418	TRAM1	translocation associated membrane protein 1	0.702993
axo16667-r_at	0.0159	0.00679	-3.68	-3.87341	-0.508235	SBNO1	sno, strawberry notch homolog 1	0.703082
axo09176-f_at	6.86e-05	9.07e-06	-10.5	3.42198	-0.508142	CHIT1	chitotriosidase	0.703127
axo05050-f_at	0.00108	0.000286	-6.32	-0.414169	-0.508128	RB1	retinoblastoma 1	0.703134
axo15271-r_at	6.94e-05	9.22e-06	-10.4	3.40399	-0.507569	CD207	CD207 antigen, langerin	0.703407
axo06181-r_at	0.000262	4.98e-05	-8.2	1.52798	-0.507516	NEU1	neuraminidase precursor	0.703433
axo17162-f_at	0.00172	0.000495	-5.8	-1.01745	-0.507514	SMCR7L	hypothetical protein LOC54471	0.703434
axo09079-r_at	0.000143	2.3e-05	-9.16	2.38451	-0.50734	UBE2L3	ubiquitin-conjugating enzyme E2L 3 isoform 1	0.703518
axo18012-f_at	0.000613	0.000142	-7.03	0.365231	-0.5072	COL14A1	collagen, type XIV, alpha 1	0.703586
axo02901-f_at	0.000844	0.000211	-6.62	-0.073477	-0.50711	RNF34	ring finger protein 34 isoform 1	0.703631
axo07413-f_at	0.00236	0.000721	-5.46	-1.43263	-0.507011	ACVR2A	activin A receptor, type IIA precursor	0.703679
[truncated: 12,993 more rows]
